# Supplementary material for: Genome-Wide Identification of NAC Family Genes and Their Expression Analyses in Response to Osmotic Stress in Cannabis sativa L
Source: Int J Mol Sci. 2024 Aug 30;25(17):9466. doi: 10.3390/ijms25179466 (PMC11394811; doi:10.3390/ijms25179466)
Supplement: Supplementary file 1 [file ijms-25-09466-s001.zip]

Archive with 1 entries (1 files):
- ijms-3169539-supplementary.xlsx
