# Supplementary material for: Genome-Wide Identification of NAC Family Genes and Their Expression Analyses in Response to Osmotic Stress in Cannabis sativa L
Source: Int J Mol Sci. 2024 Aug 30;25(17):9466. doi: 10.3390/ijms25179466 (PMC11394811; doi:10.3390/ijms25179466)
Supplement: Supplementary file 1 [file ijms-25-09466-s001.zip › ijms-3169539-supplementary.xlsx]

## Sheet: Table S1
Table S1. Subcellular localization prediction of 69 CsNAC genes
Gene	Protein_ID	Localizations	Signals	Cytoplasm	Nucleus	Extracellular	Cell Membrane	Mitochondrion	Plastid	Endoplasmic Reticulum	Lysosome/Vacuole	Golgi Apparatus	Peroxisome
CsNAC43	XP_030477826.1	Nucleus	Nuclear localization signal	0.1742	0.9716	0.0171	0.0367	0.0908	0.0858	0.0287	0.0102	0.0038	0.0721
CsNAC44	XP_030477836.1	Nucleus	Nuclear localization signal	0.2747	0.922	0.0119	0.0303	0.0602	0.0418	0.0291	0.0249	0.0048	0.0032
CsNAC48	XP_030479437.1	Nucleus	Nuclear localization signal	0.2911	0.9233	0.0061	0.0565	0.0347	0.0429	0.0771	0.078	0.0133	0.0265
CsNAC49	XP_030479533.1	Nucleus	Nuclear localization signal	0.2579	0.9136	0.0137	0.0361	0.0827	0.0332	0.0492	0.0149	0.0044	0.0173
CsNAC68	XP_030479725.1	Nucleus	Nuclear localization signal	0.2264	0.9051	0.0529	0.1049	0.0506	0.0631	0.0648	0.0773	0.0232	0.0083
CsNAC47	XP_030479914.1	Nucleus	Nuclear localization signal	0.2364	0.89	0.0092	0.057	0.0267	0.0724	0.0753	0.0784	0.0158	0.0376
CsNAC46	XP_030480877.1	Nucleus	Nuclear localization signal	0.235	0.9275	0.0071	0.0515	0.0286	0.0678	0.059	0.072	0.0115	0.0325
CsNAC50	XP_030481717.1	Nucleus	Nuclear localization signal	0.2449	0.9006	0.0072	0.1035	0.0391	0.0668	0.06	0.0962	0.0173	0.0271
CsNAC53	XP_030481781.1	Nucleus	Nuclear localization signal	0.2387	0.9122	0.0071	0.0501	0.0476	0.043	0.0518	0.0235	0.0046	0.0866
CsNAC54	XP_030481821.1	Nucleus	Nuclear localization signal	0.2809	0.8543	0.0057	0.0735	0.0301	0.0836	0.0728	0.0863	0.0165	0.0363
CsNAC51	XP_030481987.1	Nucleus	Nuclear localization signal	0.2461	0.8816	0.009	0.0595	0.0442	0.0957	0.0938	0.0406	0.0092	0.0249
CsNAC55	XP_030484280.1	Nucleus	Nuclear localization signal	0.2363	0.8953	0.0317	0.0778	0.0428	0.0473	0.105	0.0603	0.0107	0.0424
CsNAC52	XP_030484994.1	Nucleus	Nuclear export signal	0.2183	0.8933	0.0089	0.0573	0.0334	0.0851	0.042	0.0444	0.0087	0.0543
CsNAC56	XP_030485161.1	Nucleus	Nuclear localization signal|Nuclear export signal	0.2487	0.8977	0.0071	0.0716	0.032	0.0491	0.0592	0.0652	0.0134	0.0184
CsNAC69	XP_030485672.1	Nucleus	Nuclear localization signal	0.2839	0.9189	0.0037	0.0646	0.0334	0.0633	0.0841	0.0859	0.0159	0.0423
CsNAC63	XP_030487027.1	Nucleus		0.2285	0.8692	0.0097	0.0648	0.0455	0.1402	0.0458	0.0475	0.0107	0.0295
CsNAC03	XP_030487126.1	Nucleus	Nuclear localization signal	0.2192	0.8898	0.0187	0.0377	0.0279	0.0287	0.0428	0.0265	0.0064	0.0073
CsNAC04	XP_030487127.1	Nucleus	Nuclear localization signal	0.3057	0.8269	0.0662	0.1534	0.0245	0.1939	0.0591	0.0244	0.0092	0.0023
CsNAC10	XP_030487132.1	Nucleus	Nuclear localization signal	0.2832	0.9176	0.0057	0.0344	0.0686	0.0839	0.0178	0.0172	0.0049	0.0084
CsNAC12	XP_030487798.1	Nucleus	Nuclear localization signal	0.2723	0.8747	0.0063	0.0549	0.054	0.0603	0.0773	0.0436	0.0085	0.0065
CsNAC13	XP_030487848.1	Nucleus	Nuclear localization signal	0.2426	0.9277	0.0118	0.0745	0.0264	0.0931	0.0626	0.0448	0.0148	0.0093
CsNAC01	XP_030487863.1	Nucleus	Nuclear export signal	0.274	0.9062	0.0069	0.0781	0.0447	0.0794	0.0633	0.0923	0.0174	0.0254
CsNAC14	XP_030489297.1	Nucleus	Nuclear localization signal	0.2445	0.9274	0.0116	0.0749	0.0263	0.0916	0.0619	0.0448	0.0148	0.0093
CsNAC16	XP_030489357.1	Nucleus		0.239	0.6107	0.0314	0.2613	0.1102	0.1115	0.4003	0.2109	0.1805	0.0382
CsNAC15	XP_030489363.1	Nucleus	Nuclear localization signal	0.2894	0.9355	0.0164	0.0668	0.039	0.0779	0.0457	0.0557	0.0355	0.0456
CsNAC17	XP_030489714.1	Nucleus	Nuclear export signal	0.2061	0.9044	0.0105	0.0598	0.0276	0.1264	0.0419	0.0739	0.0184	0.0534
CsNAC18	XP_030489717.1	Nucleus	Nuclear localization signal	0.219	0.9311	0.0055	0.0506	0.0394	0.0695	0.0637	0.052	0.0174	0.0861
CsNAC19	XP_030489790.1	Nucleus	Nuclear localization signal	0.2344	0.9047	0.0076	0.0775	0.038	0.0647	0.077	0.0989	0.0229	0.0156
CsNAC09	XP_030490157.1	Nucleus		0.2737	0.8436	0.0069	0.0469	0.0579	0.0866	0.088	0.0292	0.009	0.0206
CsNAC02	XP_030490218.1	Nucleus	Nuclear localization signal	0.2998	0.8681	0.0093	0.1044	0.0326	0.0396	0.0579	0.0987	0.0191	0.0151
CsNAC05	XP_030490730.1	Nucleus		0.2557	0.8485	0.0077	0.0459	0.0634	0.0705	0.093	0.0287	0.0092	0.0253
CsNAC20	XP_030492166.1	Nucleus	Nuclear localization signal	0.2725	0.8944	0.0069	0.1019	0.0352	0.0612	0.0967	0.0972	0.0236	0.0511
CsNAC11	XP_030492258.1	Nucleus	Nuclear localization signal	0.2921	0.9249	0.0045	0.0427	0.054	0.0358	0.0253	0.019	0.0064	0.0098
CsNAC06	XP_030492373.1	Nucleus	Nuclear localization signal	0.2874	0.9161	0.0042	0.0338	0.0622	0.0661	0.0176	0.0194	0.0049	0.0072
CsNAC07	XP_030492374.1	Nucleus	Nuclear localization signal	0.2835	0.9287	0.0044	0.0421	0.0528	0.0373	0.0246	0.0185	0.0061	0.0113
CsNAC08	XP_030492432.1	Nucleus	Nuclear localization signal	0.2579	0.8864	0.0043	0.0529	0.0519	0.0557	0.084	0.0435	0.0077	0.0058
CsNAC27	XP_030492593.1	Nucleus	Nuclear localization signal	0.3572	0.8808	0.0085	0.0961	0.0256	0.0372	0.0757	0.0918	0.0102	0.0123
CsNAC26	XP_030493840.1	Nucleus	Nuclear localization signal|Nuclear export signal	0.231	0.9139	0.0085	0.0555	0.028	0.063	0.0416	0.0559	0.0184	0.0242
CsNAC64	XP_030493913.1	Nucleus	Nuclear export signal	0.2476	0.8722	0.0112	0.0929	0.0376	0.1048	0.0482	0.0769	0.0123	0.0398
CsNAC25	XP_030494407.1	Nucleus	Nuclear localization signal	0.3269	0.8582	0.0116	0.0545	0.0394	0.0363	0.0696	0.0423	0.0058	0.0078
CsNAC24	XP_030494490.1	Nucleus	Nuclear localization signal|Nuclear export signal	0.3019	0.8807	0.0081	0.0934	0.0418	0.0822	0.0559	0.0677	0.0114	0.0154
CsNAC65	XP_030495969.1	Nucleus	Nuclear export signal	0.2048	0.9155	0.0049	0.061	0.0324	0.1535	0.0657	0.0576	0.0195	0.0398
CsNAC33	XP_030496151.1	Nucleus	Nuclear localization signal	0.2765	0.9208	0.0104	0.1032	0.0322	0.073	0.0733	0.1155	0.017	0.0106
CsNAC28	XP_030496382.1	Nucleus	Nuclear localization signal	0.2602	0.9045	0.0058	0.0803	0.031	0.0584	0.0696	0.0881	0.0093	0.0217
CsNAC66	XP_030496434.1	Endoplasmic reticulum	Signal peptide|Transmembrane domain	0.293	0.391	0.0655	0.3221	0.0734	0.0761	0.6017	0.34	0.3141	0.0991
CsNAC67	XP_030496456.1	Endoplasmic reticulum	Signal peptide|Transmembrane domain	0.2803	0.4329	0.0661	0.3184	0.0844	0.0813	0.6343	0.2928	0.2858	0.1247
CsNAC32	XP_030497096.1	Nucleus	Nuclear localization signal	0.2188	0.9041	0.0062	0.0541	0.0291	0.0666	0.0695	0.0676	0.0096	0.0265
CsNAC34	XP_030497158.1	Nucleus	Nuclear localization signal	0.2897	0.9018	0.0104	0.0607	0.0384	0.0768	0.0566	0.0777	0.011	0.0279
CsNAC29	XP_030498068.1	Nucleus	Nuclear localization signal|Nuclear export signal	0.2444	0.8786	0.0149	0.0975	0.0372	0.089	0.0451	0.082	0.0135	0.0133
CsNAC31	XP_030498338.1	Nucleus	Nuclear localization signal|Nuclear export signal	0.2864	0.8572	0.0107	0.0826	0.0307	0.0819	0.0459	0.0508	0.0118	0.0253
CsNAC30	XP_030499215.1	Nucleus	Nuclear localization signal	0.2441	0.9189	0.0103	0.0878	0.0313	0.1504	0.0545	0.0545	0.0151	0.0276
CsNAC37	XP_030500263.1	Nucleus	Signal peptide	0.2167	0.5142	0.08	0.2458	0.1666	0.1778	0.5671	0.2075	0.2976	0.2096
CsNAC36	XP_030500265.1	Nucleus	Nuclear localization signal|Nuclear export signal	0.2369	0.9163	0.0127	0.094	0.0447	0.0545	0.0515	0.0761	0.0137	0.0225
CsNAC38	XP_030500356.1	Nucleus	Nuclear localization signal	0.2328	0.9159	0.0074	0.0627	0.0357	0.0648	0.0577	0.0606	0.0145	0.024
CsNAC35	XP_030500811.1	Nucleus		0.1962	0.6499	0.0359	0.2412	0.1699	0.1925	0.495	0.124	0.1757	0.1746
CsNAC39	XP_030502086.1	Nucleus	Nuclear localization signal|Nuclear export signal	0.2687	0.9001	0.0069	0.0916	0.0402	0.0595	0.0674	0.1081	0.0263	0.0379
CsNAC23	XP_030503184.1	Nucleus	Nuclear localization signal	0.3329	0.8934	0.0356	0.0487	0.0344	0.1457	0.1354	0.0527	0.0095	0.0461
CsNAC21	XP_030503267.1	Nucleus|Endoplasmic reticulum		0.1574	0.6	0.0417	0.2223	0.1589	0.0946	0.6522	0.1667	0.2895	0.4941
CsNAC22	XP_030503399.1	Nucleus	Nuclear localization signal	0.2272	0.9141	0.0102	0.0395	0.0387	0.0676	0.0529	0.0438	0.0074	0.019
CsNAC60	XP_030506735.1	Nucleus		0.2643	0.6111	0.0301	0.2645	0.0585	0.1924	0.491	0.2252	0.2208	0.1561
CsNAC57	XP_030506904.1	Nucleus	Nuclear localization signal	0.3625	0.9343	0.0054	0.0251	0.0515	0.0319	0.0206	0.0122	0.0068	0.0143
CsNAC58	XP_030508474.1	Nucleus	Nuclear localization signal	0.2383	0.8984	0.0085	0.1353	0.0456	0.0565	0.0803	0.0981	0.0281	0.0165
CsNAC62	XP_030508554.1	Nucleus	Nuclear localization signal	0.2675	0.9144	0.0056	0.0519	0.0341	0.0697	0.0521	0.068	0.0115	0.0282
CsNAC59	XP_030509018.1	Nucleus	Nuclear localization signal	0.2653	0.8679	0.0143	0.1482	0.0481	0.0473	0.0564	0.0622	0.0167	0.026
CsNAC61	XP_030509506.1	Nucleus	Nuclear localization signal	0.3271	0.858	0.0074	0.0749	0.0361	0.0565	0.0666	0.085	0.0163	0.0123
CsNAC42	XP_030510312.1	Nucleus	Nuclear localization signal	0.4065	0.9175	0.0056	0.0285	0.0502	0.0244	0.0232	0.0162	0.0064	0.0101
CsNAC40	XP_030510587.1	Nucleus	Nuclear localization signal	0.4211	0.9222	0.0054	0.0309	0.0522	0.0412	0.0229	0.0194	0.0063	0.0128
CsNAC41	XP_030510767.1	Nucleus	Nuclear localization signal	0.3854	0.9342	0.0049	0.0285	0.0505	0.038	0.0233	0.0161	0.0064	0.0206
CsNAC45	XP_030511106.1	Nucleus	Nuclear localization signal	0.3297	0.8695	0.0142	0.0415	0.0435	0.1508	0.0296	0.0354	0.0059	0.0257

## Sheet: Table S2
Table S2. Cis-acting features in the upstream promoter regions of 69 CsNAC genes
Gene ID	Start	End	Species	Cis-acting Regulatory Element
CsNAC43	1438	1484	Hordeum vulgare	cis-acting element involved in low-temperature responsiveness
CsNAC43	1769	1815	Hordeum vulgare	cis-acting element involved in low-temperature responsiveness
CsNAC43	1405	1454	Triticum aestivum	cis-acting element involved in the abscisic acid responsiveness
CsNAC43	1407	1453	Arabidopsis thaliana	cis-acting element involved in the abscisic acid responsiveness
CsNAC43	1408	1453	Arabidopsis thaliana	cis-acting element involved in the abscisic acid responsiveness
CsNAC43	1459	1504	Arabidopsis thaliana	cis-acting element involved in the abscisic acid responsiveness
CsNAC43	1266	1317	Spinacia oleracea	light responsive element
CsNAC43	165	214	Nicotiana tabacum	cis-acting element involved in salicylic acid responsiveness
CsNAC43	493	541	Petroselinum crispum	part of a light responsive element
CsNAC43	1267	1316	Pisum sativum	part of a conserved DNA module involved in light responsiveness
CsNAC43	370	418	Daucus carota	part of a light responsive element
CsNAC43	1006	1054	Daucus carota	part of a light responsive element
CsNAC43	28	74	Arabidopsis thaliana	light responsive element
CsNAC43	84	130	Arabidopsis thaliana	light responsive element
CsNAC43	82	131	Solanum tuberosum	part of a light responsive element
CsNAC43	591	637	Arabidopsis thaliana	MYB binding site involved in drought-inducibility
CsNAC43	1741	1787	Arabidopsis thaliana	MYB binding site involved in drought-inducibility
CsNAC43	1855	1901	Arabidopsis thaliana	MYB binding site involved in drought-inducibility
CsNAC43	608	654	Petroselinum crispum	part of a conserved DNA module involved in light responsiveness
CsNAC44	1420	1469	Solanum tuberosum	part of a light responsive element
CsNAC44	1438	1487	Solanum tuberosum	part of a light responsive element
CsNAC44	1825	1874	Pisum sativum	part of a conserved DNA module involved in light responsiveness
CsNAC44	406	452	Arabidopsis thaliana	light responsive element
CsNAC44	224	270	Petroselinum crispum	part of a conserved DNA module involved in light responsiveness
CsNAC44	260	306	Petroselinum crispum	part of a conserved DNA module involved in light responsiveness
CsNAC44	344	390	Petroselinum crispum	part of a conserved DNA module involved in light responsiveness
CsNAC44	380	426	Petroselinum crispum	part of a conserved DNA module involved in light responsiveness
CsNAC44	633	679	Petroselinum crispum	part of a conserved DNA module involved in light responsiveness
CsNAC44	1177	1223	Petroselinum crispum	part of a conserved DNA module involved in light responsiveness
CsNAC44	1541	1587	Petroselinum crispum	part of a conserved DNA module involved in light responsiveness
CsNAC44	1977	2023	Petroselinum crispum	part of a conserved DNA module involved in light responsiveness
CsNAC48	1139	1185	Hordeum vulgare	cis-acting element involved in low-temperature responsiveness
CsNAC48	1318	1365	Oryza sativa	cis-acting element involved in gibberellin-responsiveness
CsNAC48	449	494	Arabidopsis thaliana	cis-acting element involved in the abscisic acid responsiveness
CsNAC48	643	691	Arabidopsis thaliana	part of a module for light response
CsNAC48	679	727	Arabidopsis thaliana	part of a module for light response
CsNAC48	253	299	Arabidopsis thaliana	MYB binding site involved in drought-inducibility
CsNAC48	1227	1277	Spinacia oleracea	part of a light responsive element
CsNAC48	757	803	Petroselinum crispum	part of a conserved DNA module involved in light responsiveness
CsNAC48	1861	1907	Petroselinum crispum	part of a conserved DNA module involved in light responsiveness
CsNAC49	695	745	Nicotiana tabacum	cis-acting element involved in defense and stress responsiveness
CsNAC49	1003	1052	Nicotiana tabacum	cis-acting element involved in defense and stress responsiveness
CsNAC49	1236	1285	Nicotiana tabacum	cis-acting element involved in defense and stress responsiveness
CsNAC49	798	848	Solanum tuberosum	light responsive element
CsNAC49	699	745	Arabidopsis thaliana	part of a light responsive element
CsNAC49	1150	1196	Arabidopsis thaliana	part of a light responsive element
CsNAC49	1416	1462	Arabidopsis thaliana	part of a light responsive element
CsNAC49	660	706	Petroselinum crispum	part of a conserved DNA module involved in light responsiveness
CsNAC49	1682	1728	Petroselinum crispum	part of a conserved DNA module involved in light responsiveness
CsNAC49	1686	1732	Petroselinum crispum	part of a conserved DNA module involved in light responsiveness
CsNAC49	1801	1847	Petroselinum crispum	part of a conserved DNA module involved in light responsiveness
CsNAC49	640	686	Arabidopsis thaliana	light responsive element
CsNAC49	1604	1654	Arabidopsis thaliana	part of a light responsive element
CsNAC49	1073	1121	Arabidopsis thaliana	part of a module for light response
CsNAC49	1376	1424	Arabidopsis thaliana	part of a module for light response
CsNAC49	395	444	Nicotiana tabacum	cis-acting element involved in salicylic acid responsiveness
CsNAC49	1106	1153	Brassica oleracea	gibberellin-responsive element
CsNAC68	204	253	Nicotiana tabacum	cis-acting element involved in salicylic acid responsiveness
CsNAC68	231	277	Brassica oleracea	auxin-responsive element
CsNAC68	640	686	Brassica oleracea	auxin-responsive element
CsNAC68	405	454	Hordeum vulgare	cis-acting element involved in the abscisic acid responsiveness
CsNAC68	407	453	Arabidopsis thaliana	cis-acting element involved in the abscisic acid responsiveness
CsNAC68	408	453	Arabidopsis thaliana	cis-acting element involved in the abscisic acid responsiveness
CsNAC68	442	488	Oryza sativa	light responsive element
CsNAC68	1557	1605	Arabidopsis thaliana	part of a light responsive element
CsNAC68	1311	1357	Hordeum vulgare	cis-acting element involved in low-temperature responsiveness
CsNAC68	1382	1428	Hordeum vulgare	cis-acting element involved in low-temperature responsiveness
CsNAC68	102	148	Petroselinum crispum	part of a conserved DNA module involved in light responsiveness
CsNAC68	244	290	Petroselinum crispum	part of a conserved DNA module involved in light responsiveness
CsNAC68	1571	1617	Petroselinum crispum	part of a conserved DNA module involved in light responsiveness
CsNAC68	1755	1801	Petroselinum crispum	part of a conserved DNA module involved in light responsiveness
CsNAC68	1770	1816	Petroselinum crispum	part of a conserved DNA module involved in light responsiveness
CsNAC68	633	682	Nicotiana tabacum	cis-acting element involved in defense and stress responsiveness
CsNAC68	535	581	Arabidopsis thaliana	part of a light responsive element
CsNAC47	1055	1102	Oryza sativa	cis-acting element involved in gibberellin-responsiveness
CsNAC47	938	984	Arabidopsis thaliana	light responsive element
CsNAC47	1122	1169	Avena sativa	light responsive element
CsNAC47	1963	2009	Arabidopsis thaliana	MYB binding site involved in drought-inducibility
CsNAC47	146	195	Petroselinum crispum	cis-acting element involved in light responsiveness
CsNAC47	658	707	Solanum tuberosum	part of a light responsive element
CsNAC47	469	515	Petroselinum crispum	part of a conserved DNA module involved in light responsiveness
CsNAC46	444	490	Arabidopsis thaliana	light responsive element
CsNAC46	1020	1066	Arabidopsis thaliana	light responsive element
CsNAC46	1819	1866	Pisum sativum	part of a light responsive element
CsNAC46	683	731	Arabidopsis thaliana	part of a module for light response
CsNAC46	1194	1240	Brassica oleracea	auxin-responsive element
CsNAC46	983	1028	Arabidopsis thaliana	cis-acting element involved in the abscisic acid responsiveness
CsNAC46	1170	1215	Arabidopsis thaliana	cis-acting element involved in the abscisic acid responsiveness
CsNAC46	1586	1635	Hordeum vulgare	cis-acting element involved in the abscisic acid responsiveness
CsNAC46	1588	1634	Arabidopsis thaliana	cis-acting element involved in the abscisic acid responsiveness
CsNAC46	1589	1634	Arabidopsis thaliana	cis-acting element involved in the abscisic acid responsiveness
CsNAC46	1607	1653	Arabidopsis thaliana	cis-acting element involved in the abscisic acid responsiveness
CsNAC46	1608	1653	Arabidopsis thaliana	cis-acting element involved in the abscisic acid responsiveness
CsNAC46	1777	1826	Triticum aestivum	cis-acting element involved in the abscisic acid responsiveness
CsNAC46	1779	1825	Arabidopsis thaliana	cis-acting element involved in the abscisic acid responsiveness
CsNAC46	1780	1825	Arabidopsis thaliana	cis-acting element involved in the abscisic acid responsiveness
CsNAC46	1808	1857	Triticum aestivum	cis-acting element involved in the abscisic acid responsiveness
CsNAC46	1810	1856	Arabidopsis thaliana	cis-acting element involved in the abscisic acid responsiveness
CsNAC46	1811	1856	Arabidopsis thaliana	cis-acting element involved in the abscisic acid responsiveness
CsNAC46	1586	1635	Petroselinum crispum	cis-acting element involved in light responsiveness
CsNAC46	35	81	Petroselinum crispum	part of a conserved DNA module involved in light responsiveness
CsNAC46	266	312	Petroselinum crispum	part of a conserved DNA module involved in light responsiveness
CsNAC46	497	543	Petroselinum crispum	part of a conserved DNA module involved in light responsiveness
CsNAC46	600	646	Petroselinum crispum	part of a conserved DNA module involved in light responsiveness
CsNAC46	649	695	Petroselinum crispum	part of a conserved DNA module involved in light responsiveness
CsNAC46	907	953	Petroselinum crispum	part of a conserved DNA module involved in light responsiveness
CsNAC46	1117	1163	Petroselinum crispum	part of a conserved DNA module involved in light responsiveness
CsNAC46	1154	1200	Petroselinum crispum	part of a conserved DNA module involved in light responsiveness
CsNAC46	1641	1687	Petroselinum crispum	part of a conserved DNA module involved in light responsiveness
CsNAC46	1645	1691	Petroselinum crispum	part of a conserved DNA module involved in light responsiveness
CsNAC46	1649	1695	Petroselinum crispum	part of a conserved DNA module involved in light responsiveness
CsNAC46	1936	1982	Petroselinum crispum	part of a conserved DNA module involved in light responsiveness
CsNAC46	1981	2027	Petroselinum crispum	part of a conserved DNA module involved in light responsiveness
CsNAC46	1032	1081	Nicotiana tabacum	cis-acting element involved in defense and stress responsiveness
CsNAC50	1620	1667	Oryza sativa	gibberellin-responsive element
CsNAC50	217	263	Petroselinum crispum	part of a conserved DNA module involved in light responsiveness
CsNAC50	757	803	Petroselinum crispum	part of a conserved DNA module involved in light responsiveness
CsNAC50	961	1007	Petroselinum crispum	part of a conserved DNA module involved in light responsiveness
CsNAC50	1112	1158	Petroselinum crispum	part of a conserved DNA module involved in light responsiveness
CsNAC50	1116	1162	Petroselinum crispum	part of a conserved DNA module involved in light responsiveness
CsNAC50	1225	1271	Petroselinum crispum	part of a conserved DNA module involved in light responsiveness
CsNAC50	1229	1275	Petroselinum crispum	part of a conserved DNA module involved in light responsiveness
CsNAC50	1238	1284	Petroselinum crispum	part of a conserved DNA module involved in light responsiveness
CsNAC50	1318	1364	Petroselinum crispum	part of a conserved DNA module involved in light responsiveness
CsNAC50	1500	1546	Petroselinum crispum	part of a conserved DNA module involved in light responsiveness
CsNAC50	1131	1177	Arabidopsis thaliana	part of a light responsive element
CsNAC50	1688	1737	Nicotiana tabacum	cis-acting element involved in defense and stress responsiveness
CsNAC50	891	939	Petroselinum crispum	part of a light responsive element
CsNAC50	881	927	Arabidopsis thaliana	light responsive element
CsNAC50	764	813	Larix laricina	part of a light responsive element
CsNAC50	776	823	Spinacia oleracea	part of a light responsive element
CsNAC50	1069	1115	Hordeum vulgare	cis-acting element involved in low-temperature responsiveness
CsNAC50	926	974	Arabidopsis thaliana	part of a light responsive element
CsNAC50	956	1001	Arabidopsis thaliana	cis-acting element involved in the abscisic acid responsiveness
CsNAC50	1187	1232	Arabidopsis thaliana	cis-acting element involved in the abscisic acid responsiveness
CsNAC53	989	1034	Arabidopsis thaliana	cis-acting element involved in the abscisic acid responsiveness
CsNAC53	1268	1313	Arabidopsis thaliana	cis-acting element involved in the abscisic acid responsiveness
CsNAC53	1359	1404	Arabidopsis thaliana	cis-acting element involved in the abscisic acid responsiveness
CsNAC53	566	613	Spinacia oleracea	part of a light responsive element
CsNAC53	1717	1766	Solanum tuberosum	part of a light responsive element
CsNAC53	1437	1483	Arabidopsis thaliana	light responsive element
CsNAC53	1553	1600	Avena sativa	light responsive element
CsNAC53	1462	1510	Arabidopsis thaliana	part of a module for light response
CsNAC53	1654	1702	Arabidopsis thaliana	part of a module for light response
CsNAC53	12	61	Nicotiana tabacum	cis-acting element involved in salicylic acid responsiveness
CsNAC53	746	795	Nicotiana tabacum	cis-acting element involved in defense and stress responsiveness
CsNAC53	1614	1663	Nicotiana tabacum	cis-acting element involved in defense and stress responsiveness
CsNAC53	242	288	Petroselinum crispum	part of a conserved DNA module involved in light responsiveness
CsNAC53	464	510	Petroselinum crispum	part of a conserved DNA module involved in light responsiveness
CsNAC53	653	699	Petroselinum crispum	part of a conserved DNA module involved in light responsiveness
CsNAC53	657	703	Petroselinum crispum	part of a conserved DNA module involved in light responsiveness
CsNAC53	793	839	Petroselinum crispum	part of a conserved DNA module involved in light responsiveness
CsNAC53	866	912	Petroselinum crispum	part of a conserved DNA module involved in light responsiveness
CsNAC53	997	1043	Petroselinum crispum	part of a conserved DNA module involved in light responsiveness
CsNAC53	1004	1050	Petroselinum crispum	part of a conserved DNA module involved in light responsiveness
CsNAC53	1202	1248	Petroselinum crispum	part of a conserved DNA module involved in light responsiveness
CsNAC53	1211	1257	Petroselinum crispum	part of a conserved DNA module involved in light responsiveness
CsNAC53	1247	1293	Petroselinum crispum	part of a conserved DNA module involved in light responsiveness
CsNAC53	1577	1623	Petroselinum crispum	part of a conserved DNA module involved in light responsiveness
CsNAC53	1628	1674	Petroselinum crispum	part of a conserved DNA module involved in light responsiveness
CsNAC54	1742	1789	Oryza sativa	gibberellin-responsive element
CsNAC54	950	999	Petroselinum crispum	cis-acting element involved in light responsiveness
CsNAC54	26	72	Petroselinum crispum	part of a conserved DNA module involved in light responsiveness
CsNAC54	124	170	Petroselinum crispum	part of a conserved DNA module involved in light responsiveness
CsNAC54	181	227	Petroselinum crispum	part of a conserved DNA module involved in light responsiveness
CsNAC54	201	247	Petroselinum crispum	part of a conserved DNA module involved in light responsiveness
CsNAC54	205	251	Petroselinum crispum	part of a conserved DNA module involved in light responsiveness
CsNAC54	331	377	Petroselinum crispum	part of a conserved DNA module involved in light responsiveness
CsNAC54	337	383	Petroselinum crispum	part of a conserved DNA module involved in light responsiveness
CsNAC54	387	433	Petroselinum crispum	part of a conserved DNA module involved in light responsiveness
CsNAC54	397	443	Petroselinum crispum	part of a conserved DNA module involved in light responsiveness
CsNAC54	643	689	Petroselinum crispum	part of a conserved DNA module involved in light responsiveness
CsNAC54	663	709	Petroselinum crispum	part of a conserved DNA module involved in light responsiveness
CsNAC54	667	713	Petroselinum crispum	part of a conserved DNA module involved in light responsiveness
CsNAC54	828	874	Petroselinum crispum	part of a conserved DNA module involved in light responsiveness
CsNAC54	1591	1637	Petroselinum crispum	part of a conserved DNA module involved in light responsiveness
CsNAC54	1831	1877	Petroselinum crispum	part of a conserved DNA module involved in light responsiveness
CsNAC54	756	802	Arabidopsis thaliana	part of a light responsive element
CsNAC54	74	120	Brassica oleracea	auxin-responsive element
CsNAC54	1141	1190	Oryza sativa	light responsive element
CsNAC54	1455	1505	Hordeum vulgare	part of a light responsive element
CsNAC54	845	894	Hordeum vulgare	cis-acting element involved in the abscisic acid responsiveness
CsNAC54	847	892	Arabidopsis thaliana	cis-acting element involved in the abscisic acid responsiveness
CsNAC51	743	789	Petroselinum crispum	part of a conserved DNA module involved in light responsiveness
CsNAC51	1161	1207	Petroselinum crispum	part of a conserved DNA module involved in light responsiveness
CsNAC51	1492	1538	Petroselinum crispum	part of a conserved DNA module involved in light responsiveness
CsNAC51	1594	1640	Petroselinum crispum	part of a conserved DNA module involved in light responsiveness
CsNAC51	1604	1650	Petroselinum crispum	part of a conserved DNA module involved in light responsiveness
CsNAC51	1936	1982	Petroselinum crispum	part of a conserved DNA module involved in light responsiveness
CsNAC51	1940	1986	Petroselinum crispum	part of a conserved DNA module involved in light responsiveness
CsNAC51	1963	2009	Petroselinum crispum	part of a conserved DNA module involved in light responsiveness
CsNAC51	565	612	Oryza sativa	gibberellin-responsive element
CsNAC51	1019	1064	Arabidopsis thaliana	cis-acting element involved in the abscisic acid responsiveness
CsNAC51	1220	1265	Arabidopsis thaliana	cis-acting element involved in the abscisic acid responsiveness
CsNAC51	1242	1287	Arabidopsis thaliana	cis-acting element involved in the abscisic acid responsiveness
CsNAC51	1982	2032	Helianthus annuus	part of a light responsive element
CsNAC51	807	854	Oryza sativa	cis-acting element involved in gibberellin-responsiveness
CsNAC51	100	146	Hordeum vulgare	cis-acting element involved in low-temperature responsiveness
CsNAC51	772	818	Hordeum vulgare	cis-acting element involved in low-temperature responsiveness
CsNAC51	809	858	Pisum sativum	part of a conserved DNA module involved in light responsiveness
CsNAC51	1323	1372	Pisum sativum	part of a conserved DNA module involved in light responsiveness
CsNAC55	1339	1385	Petroselinum crispum	part of a conserved DNA module involved in light responsiveness
CsNAC55	1414	1460	Petroselinum crispum	part of a conserved DNA module involved in light responsiveness
CsNAC55	1740	1786	Petroselinum crispum	part of a conserved DNA module involved in light responsiveness
CsNAC55	1763	1809	Petroselinum crispum	part of a conserved DNA module involved in light responsiveness
CsNAC55	1767	1813	Petroselinum crispum	part of a conserved DNA module involved in light responsiveness
CsNAC55	1923	1969	Petroselinum crispum	part of a conserved DNA module involved in light responsiveness
CsNAC55	846	892	Arabidopsis thaliana	MYB binding site involved in drought-inducibility
CsNAC55	883	932.5	Arabidopsis thaliana	part of a light responsive element
CsNAC55	171	221	Nicotiana tabacum	cis-acting element involved in salicylic acid responsiveness
CsNAC55	1172	1221	Nicotiana tabacum	cis-acting element involved in salicylic acid responsiveness
CsNAC55	890	938	Arabidopsis thaliana	part of a module for light response
CsNAC55	1204	1250	Arabidopsis thaliana	light responsive element
CsNAC55	331	378	Arabidopsis thaliana	part of a light responsive element
CsNAC55	1991	2039	Pisum sativum	part of a light responsive element
CsNAC52	1544	1593	Nicotiana tabacum	cis-acting element involved in defense and stress responsiveness
CsNAC52	1331	1377	Arabidopsis thaliana	part of a light responsive element
CsNAC52	1544	1590	Arabidopsis thaliana	part of a light responsive element
CsNAC52	131	177	Petroselinum crispum	part of a conserved DNA module involved in light responsiveness
CsNAC52	180	226	Petroselinum crispum	part of a conserved DNA module involved in light responsiveness
CsNAC52	446	492	Petroselinum crispum	part of a conserved DNA module involved in light responsiveness
CsNAC52	1292	1338	Petroselinum crispum	part of a conserved DNA module involved in light responsiveness
CsNAC52	1600	1647	Oryza sativa	gibberellin-responsive element
CsNAC52	1916	1963	Oryza sativa	gibberellin-responsive element
CsNAC52	236	281	Arabidopsis thaliana	cis-acting element involved in the abscisic acid responsiveness
CsNAC52	266	315	Hordeum vulgare	cis-acting element involved in the abscisic acid responsiveness
CsNAC52	268	314	Arabidopsis thaliana	cis-acting element involved in the abscisic acid responsiveness
CsNAC52	269	314	Arabidopsis thaliana	cis-acting element involved in the abscisic acid responsiveness
CsNAC52	650	695	Arabidopsis thaliana	cis-acting element involved in the abscisic acid responsiveness
CsNAC52	918	963	Arabidopsis thaliana	cis-acting element involved in the abscisic acid responsiveness
CsNAC52	1465	1510	Arabidopsis thaliana	cis-acting element involved in the abscisic acid responsiveness
CsNAC52	230	278	Pisum sativum	part of a light responsive element
CsNAC52	1553	1602	Zea mays	part of a light responsive element
CsNAC52	940	989	Solanum tuberosum	light responsive element
CsNAC52	1520	1569	Solanum tuberosum	light responsive element
CsNAC52	1056	1104	Daucus carota	part of a light responsive element
CsNAC52	841	887	Brassica oleracea	auxin-responsive element
CsNAC52	1818	1864	Brassica oleracea	auxin-responsive element
CsNAC52	1564	1613	Nicotiana tabacum	cis-acting element involved in salicylic acid responsiveness
CsNAC56	356	402	Petroselinum crispum	part of a conserved DNA module involved in light responsiveness
CsNAC56	454	500	Petroselinum crispum	part of a conserved DNA module involved in light responsiveness
CsNAC56	518	564	Petroselinum crispum	part of a conserved DNA module involved in light responsiveness
CsNAC56	533	579	Petroselinum crispum	part of a conserved DNA module involved in light responsiveness
CsNAC56	933	979	Petroselinum crispum	part of a conserved DNA module involved in light responsiveness
CsNAC56	1163	1209	Petroselinum crispum	part of a conserved DNA module involved in light responsiveness
CsNAC56	1167	1213	Petroselinum crispum	part of a conserved DNA module involved in light responsiveness
CsNAC56	1202	1248	Petroselinum crispum	part of a conserved DNA module involved in light responsiveness
CsNAC56	1206	1252	Petroselinum crispum	part of a conserved DNA module involved in light responsiveness
CsNAC56	842	887	Arabidopsis thaliana	cis-acting element involved in the abscisic acid responsiveness
CsNAC56	1696	1745	Triticum aestivum	cis-acting element involved in the abscisic acid responsiveness
CsNAC56	1698	1743	Arabidopsis thaliana	cis-acting element involved in the abscisic acid responsiveness
CsNAC56	1491	1539	Arabidopsis thaliana	part of a light responsive element
CsNAC56	1795	1842	Spinacia oleracea	part of a light responsive element
CsNAC56	256	303	Avena sativa	light responsive element
CsNAC56	1158	1205	Avena sativa	light responsive element
CsNAC56	1809	1858	Brassica oleracea	cis-acting element involved in salicylic acid responsiveness
CsNAC69	448	494	Petroselinum crispum	part of a conserved DNA module involved in light responsiveness
CsNAC69	1009	1055	Petroselinum crispum	part of a conserved DNA module involved in light responsiveness
CsNAC69	1167	1213	Petroselinum crispum	part of a conserved DNA module involved in light responsiveness
CsNAC69	1520	1569	Pisum sativum	part of a conserved DNA module involved in light responsiveness
CsNAC69	1274	1322	Arabidopsis thaliana	part of a module for light response
CsNAC69	936	983	Arabidopsis thaliana	part of a light responsive element
CsNAC69	188	234	Hordeum vulgare	cis-acting element involved in low-temperature responsiveness
CsNAC69	259	305	Hordeum vulgare	cis-acting element involved in low-temperature responsiveness
CsNAC69	666	712	Hordeum vulgare	cis-acting element involved in low-temperature responsiveness
CsNAC69	434	482	Arabidopsis thaliana	part of a light responsive element
CsNAC69	910	955	Arabidopsis thaliana	cis-acting element involved in the abscisic acid responsiveness
CsNAC63	40	85	Arabidopsis thaliana	cis-acting element involved in the abscisic acid responsiveness
CsNAC63	560	607	Arabidopsis thaliana	cis-acting element involved in the abscisic acid responsiveness
CsNAC63	1654	1701	Oryza sativa	cis-acting element involved in gibberellin-responsiveness
CsNAC63	1854	1901	Oryza sativa	cis-acting element involved in gibberellin-responsiveness
CsNAC63	250	297	Avena sativa	light responsive element
CsNAC63	1550	1596	Arabidopsis thaliana	light responsive element
CsNAC63	447	494	Brassica oleracea	gibberellin-responsive element
CsNAC63	1328	1374	Arabidopsis thaliana	part of a light responsive element
CsNAC63	625	671	Petroselinum crispum	part of a conserved DNA module involved in light responsiveness
CsNAC63	724	770	Petroselinum crispum	part of a conserved DNA module involved in light responsiveness
CsNAC63	982	1028	Petroselinum crispum	part of a conserved DNA module involved in light responsiveness
CsNAC63	294	341	Oryza sativa	gibberellin-responsive element
CsNAC03	350	398	Pisum sativum	part of a light responsive element
CsNAC03	158	203	Arabidopsis thaliana	cis-acting element involved in the abscisic acid responsiveness
CsNAC03	1660	1709	Hordeum vulgare	cis-acting element involved in the abscisic acid responsiveness
CsNAC03	1662	1708	Arabidopsis thaliana	cis-acting element involved in the abscisic acid responsiveness
CsNAC03	1663	1708	Arabidopsis thaliana	cis-acting element involved in the abscisic acid responsiveness
CsNAC03	1309	1358	Nicotiana tabacum	cis-acting element involved in salicylic acid responsiveness
CsNAC03	116	164	Arabidopsis thaliana	part of a module for light response
CsNAC03	1808	1856	Arabidopsis thaliana	part of a module for light response
CsNAC03	864	912	Daucus carota	part of a light responsive element
CsNAC03	1951	1997	Arabidopsis thaliana	light responsive element
CsNAC03	791	837	Arabidopsis thaliana	part of a light responsive element
CsNAC03	1534	1580	Arabidopsis thaliana	part of a light responsive element
CsNAC03	1813	1859	Arabidopsis thaliana	part of a light responsive element
CsNAC03	1979	2025	Arabidopsis thaliana	part of a light responsive element
CsNAC03	249	295	Arabidopsis thaliana	MYB binding site involved in drought-inducibility
CsNAC03	1975	2024	Nicotiana tabacum	cis-acting element involved in defense and stress responsiveness
CsNAC03	412	459	Oryza sativa	gibberellin-responsive element
CsNAC03	755	801	Petroselinum crispum	part of a conserved DNA module involved in light responsiveness
CsNAC03	816	862	Petroselinum crispum	part of a conserved DNA module involved in light responsiveness
CsNAC03	1914	1960	Petroselinum crispum	part of a conserved DNA module involved in light responsiveness
CsNAC04	1131	1177	Arabidopsis thaliana	MYB binding site involved in drought-inducibility
CsNAC04	687	734	Oryza sativa	gibberellin-responsive element
CsNAC04	1322	1369	Oryza sativa	gibberellin-responsive element
CsNAC04	1906	1953	Oryza sativa	gibberellin-responsive element
CsNAC04	1279	1328	Sinapis alba	part of a light responsive element
CsNAC04	450	499	Zea mays	part of a light responsive element
CsNAC04	846	891	Arabidopsis thaliana	cis-acting element involved in the abscisic acid responsiveness
CsNAC04	1278	1327	Hordeum vulgare	cis-acting element involved in the abscisic acid responsiveness
CsNAC04	1280	1325	Arabidopsis thaliana	cis-acting element involved in the abscisic acid responsiveness
CsNAC04	1692	1739	Arabidopsis thaliana	cis-acting element involved in the abscisic acid responsiveness
CsNAC04	1217	1263	Oryza sativa	light responsive element
CsNAC04	1288	1334	Oryza sativa	light responsive element
CsNAC10	780	825	Arabidopsis thaliana	cis-acting element involved in the abscisic acid responsiveness
CsNAC10	791	836	Arabidopsis thaliana	cis-acting element involved in the abscisic acid responsiveness
CsNAC10	1426	1472	Brassica oleracea	auxin-responsive element
CsNAC10	229	275	Arabidopsis thaliana	part of a light responsive element
CsNAC10	442	488	Arabidopsis thaliana	part of a light responsive element
CsNAC10	1849	1895	Arabidopsis thaliana	part of a light responsive element
CsNAC10	382	428	Arabidopsis thaliana	MYB binding site involved in drought-inducibility
CsNAC10	873	919	Arabidopsis thaliana	MYB binding site involved in drought-inducibility
CsNAC10	1872	1918	Arabidopsis thaliana	MYB binding site involved in drought-inducibility
CsNAC10	525	571	Petroselinum crispum	part of a conserved DNA module involved in light responsiveness
CsNAC10	627	673	Petroselinum crispum	part of a conserved DNA module involved in light responsiveness
CsNAC10	960	1006	Petroselinum crispum	part of a conserved DNA module involved in light responsiveness
CsNAC10	1881	1927	Petroselinum crispum	part of a conserved DNA module involved in light responsiveness
CsNAC10	1885	1931	Petroselinum crispum	part of a conserved DNA module involved in light responsiveness
CsNAC10	1902	1948	Petroselinum crispum	part of a conserved DNA module involved in light responsiveness
CsNAC12	438	487	Brassica oleracea	cis-acting element involved in salicylic acid responsiveness
CsNAC12	1188	1234	Arabidopsis thaliana	MYB binding site involved in drought-inducibility
CsNAC12	1012	1060	Pisum sativum	part of a light responsive element
CsNAC12	1419	1467	Triticum aestivum	part of a light responsive element
CsNAC12	373	418	Arabidopsis thaliana	cis-acting element involved in the abscisic acid responsiveness
CsNAC12	384	429	Arabidopsis thaliana	cis-acting element involved in the abscisic acid responsiveness
CsNAC12	1657	1702	Arabidopsis thaliana	cis-acting element involved in the abscisic acid responsiveness
CsNAC12	1714	1759	Arabidopsis thaliana	cis-acting element involved in the abscisic acid responsiveness
CsNAC12	1734	1783	Triticum aestivum	cis-acting element involved in the abscisic acid responsiveness
CsNAC12	1736	1782	Arabidopsis thaliana	cis-acting element involved in the abscisic acid responsiveness
CsNAC12	1737	1782	Arabidopsis thaliana	cis-acting element involved in the abscisic acid responsiveness
CsNAC12	1363	1412	Pisum sativum	part of a conserved DNA module involved in light responsiveness
CsNAC12	310	356	Brassica oleracea	auxin-responsive element
CsNAC12	1383	1431	Arabidopsis thaliana	part of a module for light response
CsNAC12	330	376	Petroselinum crispum	part of a conserved DNA module involved in light responsiveness
CsNAC12	722	768	Petroselinum crispum	part of a conserved DNA module involved in light responsiveness
CsNAC12	1194	1240	Petroselinum crispum	part of a conserved DNA module involved in light responsiveness
CsNAC12	1829	1875	Petroselinum crispum	part of a conserved DNA module involved in light responsiveness
CsNAC12	215	262	Oryza sativa	gibberellin-responsive element
CsNAC12	176	222	Arabidopsis thaliana	part of a light responsive element
CsNAC12	830	876	Arabidopsis thaliana	part of a light responsive element
CsNAC12	1077	1123	Arabidopsis thaliana	part of a light responsive element
CsNAC12	1329	1375	Arabidopsis thaliana	light responsive element
CsNAC12	832	882	Arabidopsis thaliana	part of a light responsive element
CsNAC12	1972	2021	Solanum tuberosum	part of a light responsive element
CsNAC12	852	901	Nicotiana tabacum	cis-acting element involved in salicylic acid responsiveness
CsNAC12	190	237	Arabidopsis thaliana	cis-acting element involved in the abscisic acid responsiveness
CsNAC12	709	754	Arabidopsis thaliana	cis-acting element involved in the abscisic acid responsiveness
CsNAC12	1863	1908	Arabidopsis thaliana	cis-acting element involved in the abscisic acid responsiveness
CsNAC01	677	727	Arabidopsis thaliana	part of a light responsive element
CsNAC01	1239	1284	Arabidopsis thaliana	cis-acting element involved in the abscisic acid responsiveness
CsNAC01	1227	1273	Hordeum vulgare	cis-acting element involved in low-temperature responsiveness
CsNAC01	37	83	Petroselinum crispum	part of a conserved DNA module involved in light responsiveness
CsNAC01	1028	1074	Petroselinum crispum	part of a conserved DNA module involved in light responsiveness
CsNAC01	1350	1396	Petroselinum crispum	part of a conserved DNA module involved in light responsiveness
CsNAC01	1707	1753	Petroselinum crispum	part of a conserved DNA module involved in light responsiveness
CsNAC01	1934	1980	Petroselinum crispum	part of a conserved DNA module involved in light responsiveness
CsNAC01	1	48	Oryza sativa	gibberellin-responsive element
CsNAC01	977	1023	Arabidopsis thaliana	MYB binding site involved in drought-inducibility
CsNAC14	280	326	Petroselinum crispum	part of a conserved DNA module involved in light responsiveness
CsNAC14	782	828	Petroselinum crispum	part of a conserved DNA module involved in light responsiveness
CsNAC14	1173	1219	Petroselinum crispum	part of a conserved DNA module involved in light responsiveness
CsNAC14	1641	1687	Petroselinum crispum	part of a conserved DNA module involved in light responsiveness
CsNAC14	628	674	Arabidopsis thaliana	part of a light responsive element
CsNAC14	1276	1322	Arabidopsis thaliana	part of a light responsive element
CsNAC14	1524	1570	Arabidopsis thaliana	part of a light responsive element
CsNAC14	30	78	Arabidopsis thaliana	part of a module for light response
CsNAC14	1278	1328	Arabidopsis thaliana	part of a light responsive element
CsNAC14	97	144	Avena sativa	light responsive element
CsNAC14	1779	1825	Arabidopsis thaliana	light responsive element
CsNAC14	1298	1347	Nicotiana tabacum	cis-acting element involved in salicylic acid responsiveness
CsNAC14	1160	1205	Arabidopsis thaliana	cis-acting element involved in the abscisic acid responsiveness
CsNAC16	313	361	Arabidopsis thaliana	part of a module for light response
CsNAC16	881	929	Arabidopsis thaliana	part of a module for light response
CsNAC16	429	476	Brassica oleracea	gibberellin-responsive element
CsNAC16	1461	1509	Glycine max	part of an auxin-responsive element
CsNAC16	551	600	Nicotiana tabacum	cis-acting element involved in salicylic acid responsiveness
CsNAC16	1092	1137	Arabidopsis thaliana	cis-acting element involved in the abscisic acid responsiveness
CsNAC16	1507	1552	Arabidopsis thaliana	cis-acting element involved in the abscisic acid responsiveness
CsNAC16	1594	1639	Arabidopsis thaliana	cis-acting element involved in the abscisic acid responsiveness
CsNAC16	1925	1971	Hordeum vulgare	cis-acting element involved in low-temperature responsiveness
CsNAC16	1982	2028	Hordeum vulgare	cis-acting element involved in low-temperature responsiveness
CsNAC16	74	122	Triticum aestivum	part of a light responsive element
CsNAC16	943	989	Petroselinum crispum	part of a conserved DNA module involved in light responsiveness
CsNAC16	984	1030	Petroselinum crispum	part of a conserved DNA module involved in light responsiveness
CsNAC16	1385	1431	Petroselinum crispum	part of a conserved DNA module involved in light responsiveness
CsNAC16	761	810	Nicotiana tabacum	cis-acting element involved in defense and stress responsiveness
CsNAC16	139	185	Arabidopsis thaliana	part of a light responsive element
CsNAC15	419	465	Brassica oleracea	auxin-responsive element
CsNAC15	695	742	Brassica oleracea	gibberellin-responsive element
CsNAC15	1138	1187	Solanum tuberosum	part of a light responsive element
CsNAC15	174	221	Avena sativa	light responsive element
CsNAC15	1444	1490	Arabidopsis thaliana	light responsive element
CsNAC15	917	966	Solanum tuberosum	part of a light responsive element
CsNAC15	1138	1186	Triticum aestivum	part of a light responsive element
CsNAC15	907	955	Arabidopsis thaliana	part of a light responsive element
CsNAC15	1027	1075	Pisum sativum	part of a light responsive element
CsNAC15	1081	1127	Petroselinum crispum	part of a conserved DNA module involved in light responsiveness
CsNAC15	1104	1150	Petroselinum crispum	part of a conserved DNA module involved in light responsiveness
CsNAC15	126	175	Pisum sativum	part of a conserved DNA module involved in light responsiveness
CsNAC15	136	185	Pisum sativum	part of a conserved DNA module involved in light responsiveness
CsNAC15	43	92	Nicotiana tabacum	cis-acting element involved in defense and stress responsiveness
CsNAC17	1798	1844	Arabidopsis thaliana	part of a light responsive element
CsNAC17	132	178	Petroselinum crispum	part of a conserved DNA module involved in light responsiveness
CsNAC17	542	588	Petroselinum crispum	part of a conserved DNA module involved in light responsiveness
CsNAC17	546	592	Petroselinum crispum	part of a conserved DNA module involved in light responsiveness
CsNAC17	1700	1746	Hordeum vulgare	cis-acting element involved in low-temperature responsiveness
CsNAC17	1704	1753	Zea mays	part of a light responsive element
CsNAC17	1720	1770	Helianthus annuus	part of a light responsive element
CsNAC17	735	781	Arabidopsis thaliana	cis-acting element involved in the abscisic acid responsiveness
CsNAC17	736	781	Arabidopsis thaliana	cis-acting element involved in the abscisic acid responsiveness
CsNAC17	918	963	Arabidopsis thaliana	cis-acting element involved in the abscisic acid responsiveness
CsNAC17	987	1032	Arabidopsis thaliana	cis-acting element involved in the abscisic acid responsiveness
CsNAC17	1201	1246	Arabidopsis thaliana	cis-acting element involved in the abscisic acid responsiveness
CsNAC17	1278	1323	Arabidopsis thaliana	cis-acting element involved in the abscisic acid responsiveness
CsNAC17	1417	1462	Arabidopsis thaliana	cis-acting element involved in the abscisic acid responsiveness
CsNAC17	1425	1474	Hordeum vulgare	cis-acting element involved in the abscisic acid responsiveness
CsNAC17	1427	1473	Arabidopsis thaliana	cis-acting element involved in the abscisic acid responsiveness
CsNAC17	1428	1473	Arabidopsis thaliana	cis-acting element involved in the abscisic acid responsiveness
CsNAC17	1610	1659	Triticum aestivum	cis-acting element involved in the abscisic acid responsiveness
CsNAC17	1612	1658	Arabidopsis thaliana	cis-acting element involved in the abscisic acid responsiveness
CsNAC17	1613	1658	Arabidopsis thaliana	cis-acting element involved in the abscisic acid responsiveness
CsNAC17	1744	1790	Arabidopsis thaliana	cis-acting element involved in the abscisic acid responsiveness
CsNAC17	1745	1790	Arabidopsis thaliana	cis-acting element involved in the abscisic acid responsiveness
CsNAC17	1818	1865	Arabidopsis thaliana	cis-acting element involved in the abscisic acid responsiveness
CsNAC17	1984	2029	Arabidopsis thaliana	cis-acting element involved in the abscisic acid responsiveness
CsNAC17	1351	1397	Brassica oleracea	auxin-responsive element
CsNAC17	181	228	Brassica oleracea	gibberellin-responsive element
CsNAC17	1577	1626	Nicotiana tabacum	cis-acting element involved in salicylic acid responsiveness
CsNAC18	212	258	Arabidopsis thaliana	MYB binding site involved in drought-inducibility
CsNAC18	700	746	Petroselinum crispum	part of a conserved DNA module involved in light responsiveness
CsNAC18	1181	1227	Petroselinum crispum	part of a conserved DNA module involved in light responsiveness
CsNAC18	1512	1561	Hordeum vulgare	cis-acting element involved in the abscisic acid responsiveness
CsNAC18	1514	1560	Arabidopsis thaliana	cis-acting element involved in the abscisic acid responsiveness
CsNAC18	1515	1560	Arabidopsis thaliana	cis-acting element involved in the abscisic acid responsiveness
CsNAC18	1546	1591	Arabidopsis thaliana	cis-acting element involved in the abscisic acid responsiveness
CsNAC18	1573	1618	Arabidopsis thaliana	cis-acting element involved in the abscisic acid responsiveness
CsNAC18	1712	1757	Arabidopsis thaliana	cis-acting element involved in the abscisic acid responsiveness
CsNAC18	838	885	Brassica oleracea	gibberellin-responsive element
CsNAC18	1264	1311	Brassica oleracea	gibberellin-responsive element
CsNAC18	1613	1660	Arabidopsis thaliana	part of a light responsive element
CsNAC19	6	54	Spinacia oleracea	part of a conserved DNA module involved in light responsiveness
CsNAC19	584	630	Arabidopsis thaliana	part of a light responsive element
CsNAC19	599	645	Arabidopsis thaliana	part of a light responsive element
CsNAC19	919	965	Arabidopsis thaliana	MYB binding site involved in drought-inducibility
CsNAC19	1221	1267	Petroselinum crispum	part of a conserved DNA module involved in light responsiveness
CsNAC19	1411	1457	Petroselinum crispum	part of a conserved DNA module involved in light responsiveness
CsNAC19	1723	1769	Petroselinum crispum	part of a conserved DNA module involved in light responsiveness
CsNAC19	898	945	Oryza sativa	gibberellin-responsive element
CsNAC19	1239	1284	Arabidopsis thaliana	cis-acting element involved in the abscisic acid responsiveness
CsNAC19	76	125	Solanum tuberosum	part of a light responsive element
CsNAC19	970	1018	Daucus carota	part of a light responsive element
CsNAC19	146	196	Arabidopsis thaliana	part of a light responsive element
CsNAC09	28	74	Arabidopsis thaliana	light responsive element
CsNAC09	30	76	Arabidopsis thaliana	light responsive element
CsNAC09	449	496	Avena sativa	light responsive element
CsNAC09	468	515	Avena sativa	light responsive element
CsNAC09	1074	1121	Arabidopsis thaliana	part of a light responsive element
CsNAC09	1568	1618	Arabidopsis thaliana	part of a light responsive element
CsNAC09	203	251	Daucus carota	part of a light responsive element
CsNAC09	957	1004	Brassica oleracea	gibberellin-responsive element
CsNAC09	1185	1232	Brassica oleracea	gibberellin-responsive element
CsNAC09	1802	1851	Triticum aestivum	cis-acting element involved in the abscisic acid responsiveness
CsNAC09	35	81	Oryza sativa	light responsive element
CsNAC09	929	978	Solanum tuberosum	part of a light responsive element
CsNAC09	1232	1281	Larix laricina	part of a light responsive element
CsNAC09	1086	1134	Arabidopsis thaliana	part of a light responsive element
CsNAC09	1395	1441	Petroselinum crispum	part of a conserved DNA module involved in light responsiveness
CsNAC09	792	841	Nicotiana tabacum	cis-acting element involved in defense and stress responsiveness
CsNAC09	965	1011	Arabidopsis thaliana	part of a light responsive element
CsNAC02	717	767	Helianthus annuus	part of a light responsive element
CsNAC02	967	1016	Hordeum vulgare	cis-acting element involved in the abscisic acid responsiveness
CsNAC02	969	1015	Arabidopsis thaliana	cis-acting element involved in the abscisic acid responsiveness
CsNAC02	970	1015	Arabidopsis thaliana	cis-acting element involved in the abscisic acid responsiveness
CsNAC02	400	448	Arabidopsis thaliana	part of a module for light response
CsNAC02	247	293	Arabidopsis thaliana	light responsive element
CsNAC02	1482	1528	Arabidopsis thaliana	light responsive element
CsNAC02	1677	1726	Solanum tuberosum	light responsive element
CsNAC02	1776	1823	Oryza sativa	gibberellin-responsive element
CsNAC02	50	96	Petroselinum crispum	part of a conserved DNA module involved in light responsiveness
CsNAC02	121	167	Petroselinum crispum	part of a conserved DNA module involved in light responsiveness
CsNAC02	435	481	Petroselinum crispum	part of a conserved DNA module involved in light responsiveness
CsNAC02	518	564	Petroselinum crispum	part of a conserved DNA module involved in light responsiveness
CsNAC02	686	732	Petroselinum crispum	part of a conserved DNA module involved in light responsiveness
CsNAC02	786	832	Petroselinum crispum	part of a conserved DNA module involved in light responsiveness
CsNAC02	1765	1811	Petroselinum crispum	part of a conserved DNA module involved in light responsiveness
CsNAC05	1802	1851	Triticum aestivum	cis-acting element involved in the abscisic acid responsiveness
CsNAC05	41	87	Oryza sativa	light responsive element
CsNAC05	934	983	Solanum tuberosum	part of a light responsive element
CsNAC05	1232	1281	Larix laricina	part of a light responsive element
CsNAC05	1090	1138	Arabidopsis thaliana	part of a light responsive element
CsNAC05	34	80	Arabidopsis thaliana	light responsive element
CsNAC05	36	82	Arabidopsis thaliana	light responsive element
CsNAC05	457	504	Avena sativa	light responsive element
CsNAC05	476	523	Avena sativa	light responsive element
CsNAC05	1078	1125	Arabidopsis thaliana	part of a light responsive element
CsNAC05	210	258	Daucus carota	part of a light responsive element
CsNAC05	1185	1232	Brassica oleracea	gibberellin-responsive element
CsNAC05	797	846	Nicotiana tabacum	cis-acting element involved in defense and stress responsiveness
CsNAC05	962	1008	Arabidopsis thaliana	MYB binding site involved in drought-inducibility
CsNAC05	970	1016	Arabidopsis thaliana	part of a light responsive element
CsNAC05	1395	1441	Petroselinum crispum	part of a conserved DNA module involved in light responsiveness
CsNAC20	308	356	Arabidopsis thaliana	part of a module for light response
CsNAC20	436	484	Arabidopsis thaliana	part of a module for light response
CsNAC20	916	965	Solanum tuberosum	light responsive element
CsNAC20	466	513	Brassica oleracea	gibberellin-responsive element
CsNAC20	601	648	Brassica oleracea	gibberellin-responsive element
CsNAC20	987	1033	Arabidopsis thaliana	cis-acting element involved in the abscisic acid responsiveness
CsNAC20	988	1033	Arabidopsis thaliana	cis-acting element involved in the abscisic acid responsiveness
CsNAC20	350	398	Triticum aestivum	part of a light responsive element
CsNAC20	45	91	Hordeum vulgare	cis-acting element involved in low-temperature responsiveness
CsNAC20	93	139	Hordeum vulgare	cis-acting element involved in low-temperature responsiveness
CsNAC20	367	413	Hordeum vulgare	cis-acting element involved in low-temperature responsiveness
CsNAC20	1204	1250	Hordeum vulgare	cis-acting element involved in low-temperature responsiveness
CsNAC20	954	1000	Petroselinum crispum	part of a conserved DNA module involved in light responsiveness
CsNAC20	1470	1516	Petroselinum crispum	part of a conserved DNA module involved in light responsiveness
CsNAC20	1625	1671	Petroselinum crispum	part of a conserved DNA module involved in light responsiveness
CsNAC20	1989	2035	Petroselinum crispum	part of a conserved DNA module involved in light responsiveness
CsNAC20	998	1047	Nicotiana tabacum	cis-acting element involved in defense and stress responsiveness
CsNAC20	1381	1427	Arabidopsis thaliana	part of a light responsive element
CsNAC20	1890	1936	Arabidopsis thaliana	part of a light responsive element
CsNAC20	340	386	Arabidopsis thaliana	MYB binding site involved in drought-inducibility
CsNAC11	1720	1768	Daucus carota	part of a light responsive element
CsNAC11	162	207	Arabidopsis thaliana	cis-acting element involved in the abscisic acid responsiveness
CsNAC11	1101	1148	Oryza sativa	gibberellin-responsive element
CsNAC11	255	301	Petroselinum crispum	part of a conserved DNA module involved in light responsiveness
CsNAC11	452	498	Petroselinum crispum	part of a conserved DNA module involved in light responsiveness
CsNAC11	466	512	Petroselinum crispum	part of a conserved DNA module involved in light responsiveness
CsNAC11	1441	1487	Arabidopsis thaliana	MYB binding site involved in drought-inducibility
CsNAC11	1694	1740	Arabidopsis thaliana	MYB binding site involved in drought-inducibility
CsNAC06	456	502	Petroselinum crispum	part of a conserved DNA module involved in light responsiveness
CsNAC06	1881	1927	Petroselinum crispum	part of a conserved DNA module involved in light responsiveness
CsNAC06	1885	1931	Petroselinum crispum	part of a conserved DNA module involved in light responsiveness
CsNAC06	1902	1948	Petroselinum crispum	part of a conserved DNA module involved in light responsiveness
CsNAC06	1872	1918	Arabidopsis thaliana	MYB binding site involved in drought-inducibility
CsNAC06	42	91	Nicotiana tabacum	cis-acting element involved in defense and stress responsiveness
CsNAC06	1646	1695	Nicotiana tabacum	cis-acting element involved in salicylic acid responsiveness
CsNAC06	1419	1465	Brassica oleracea	auxin-responsive element
CsNAC06	351	396	Arabidopsis thaliana	cis-acting element involved in the abscisic acid responsiveness
CsNAC06	772	819	Arabidopsis thaliana	cis-acting element involved in the abscisic acid responsiveness
CsNAC07	1699	1745	Arabidopsis thaliana	MYB binding site involved in drought-inducibility
CsNAC07	1107	1154	Oryza sativa	gibberellin-responsive element
CsNAC07	263	309	Petroselinum crispum	part of a conserved DNA module involved in light responsiveness
CsNAC07	461	507	Petroselinum crispum	part of a conserved DNA module involved in light responsiveness
CsNAC07	170	215	Arabidopsis thaliana	cis-acting element involved in the abscisic acid responsiveness
CsNAC07	1725	1773	Daucus carota	part of a light responsive element
CsNAC08	1185	1231	Arabidopsis thaliana	MYB binding site involved in drought-inducibility
CsNAC08	1379	1427	Arabidopsis thaliana	part of a module for light response
CsNAC08	1359	1408	Pisum sativum	part of a conserved DNA module involved in light responsiveness
CsNAC08	1662	1707	Arabidopsis thaliana	cis-acting element involved in the abscisic acid responsiveness
CsNAC08	1719	1764	Arabidopsis thaliana	cis-acting element involved in the abscisic acid responsiveness
CsNAC08	1734	1783	Triticum aestivum	cis-acting element involved in the abscisic acid responsiveness
CsNAC08	1736	1782	Arabidopsis thaliana	cis-acting element involved in the abscisic acid responsiveness
CsNAC08	1737	1782	Arabidopsis thaliana	cis-acting element involved in the abscisic acid responsiveness
CsNAC08	1415	1463	Triticum aestivum	part of a light responsive element
CsNAC08	604	650	Petroselinum crispum	part of a conserved DNA module involved in light responsiveness
CsNAC08	444	493	Brassica oleracea	cis-acting element involved in salicylic acid responsiveness
CsNAC27	758	804	Arabidopsis thaliana	part of a light responsive element
CsNAC27	1281	1327	Arabidopsis thaliana	part of a light responsive element
CsNAC27	754	803	Nicotiana tabacum	cis-acting element involved in defense and stress responsiveness
CsNAC27	1277	1326	Nicotiana tabacum	cis-acting element involved in defense and stress responsiveness
CsNAC27	46	92	Petroselinum crispum	part of a conserved DNA module involved in light responsiveness
CsNAC27	120	166	Petroselinum crispum	part of a conserved DNA module involved in light responsiveness
CsNAC27	477	523	Petroselinum crispum	part of a conserved DNA module involved in light responsiveness
CsNAC27	495	541	Petroselinum crispum	part of a conserved DNA module involved in light responsiveness
CsNAC27	604	650	Petroselinum crispum	part of a conserved DNA module involved in light responsiveness
CsNAC27	680	726	Petroselinum crispum	part of a conserved DNA module involved in light responsiveness
CsNAC27	835	881	Petroselinum crispum	part of a conserved DNA module involved in light responsiveness
CsNAC27	884	930	Petroselinum crispum	part of a conserved DNA module involved in light responsiveness
CsNAC27	888	934	Petroselinum crispum	part of a conserved DNA module involved in light responsiveness
CsNAC27	892	938	Petroselinum crispum	part of a conserved DNA module involved in light responsiveness
CsNAC27	896	942	Petroselinum crispum	part of a conserved DNA module involved in light responsiveness
CsNAC27	1487	1533	Petroselinum crispum	part of a conserved DNA module involved in light responsiveness
CsNAC27	1735	1781	Petroselinum crispum	part of a conserved DNA module involved in light responsiveness
CsNAC27	1756	1802	Petroselinum crispum	part of a conserved DNA module involved in light responsiveness
CsNAC27	1760	1806	Petroselinum crispum	part of a conserved DNA module involved in light responsiveness
CsNAC27	1764	1810	Petroselinum crispum	part of a conserved DNA module involved in light responsiveness
CsNAC27	1768	1814	Petroselinum crispum	part of a conserved DNA module involved in light responsiveness
CsNAC27	1824	1870	Petroselinum crispum	part of a conserved DNA module involved in light responsiveness
CsNAC27	1861	1907	Petroselinum crispum	part of a conserved DNA module involved in light responsiveness
CsNAC27	159	207	Arabidopsis thaliana	part of a light responsive element
CsNAC27	974	1019	Arabidopsis thaliana	cis-acting element involved in the abscisic acid responsiveness
CsNAC27	1552	1597	Arabidopsis thaliana	cis-acting element involved in the abscisic acid responsiveness
CsNAC27	1744	1790	Arabidopsis thaliana	cis-acting element involved in the abscisic acid responsiveness
CsNAC27	1745	1790	Arabidopsis thaliana	cis-acting element involved in the abscisic acid responsiveness
CsNAC27	249	298	Nicotiana tabacum	cis-acting element involved in salicylic acid responsiveness
CsNAC27	1335	1384	Nicotiana tabacum	cis-acting element involved in salicylic acid responsiveness
CsNAC27	1230	1277	Pisum sativum	part of a light responsive element
CsNAC27	1071	1118	Avena sativa	light responsive element
CsNAC27	1072	1118	Arabidopsis thaliana	light responsive element
CsNAC26	1732	1781	Solanum tuberosum	part of a light responsive element
CsNAC26	512	557	Arabidopsis thaliana	cis-acting element involved in the abscisic acid responsiveness
CsNAC26	1570	1615	Arabidopsis thaliana	cis-acting element involved in the abscisic acid responsiveness
CsNAC26	1987	2034	Oryza sativa	gibberellin-responsive element
CsNAC64	899	948	Hordeum vulgare	cis-acting element involved in the abscisic acid responsiveness
CsNAC64	901	946	Arabidopsis thaliana	cis-acting element involved in the abscisic acid responsiveness
CsNAC64	1522	1568	Arabidopsis thaliana	cis-acting element involved in the abscisic acid responsiveness
CsNAC64	1523	1568	Arabidopsis thaliana	cis-acting element involved in the abscisic acid responsiveness
CsNAC64	1719	1768	Hordeum vulgare	cis-acting element involved in the abscisic acid responsiveness
CsNAC64	1721	1767	Arabidopsis thaliana	cis-acting element involved in the abscisic acid responsiveness
CsNAC64	1722	1767	Arabidopsis thaliana	cis-acting element involved in the abscisic acid responsiveness
CsNAC64	1800	1846	Arabidopsis thaliana	cis-acting element involved in the abscisic acid responsiveness
CsNAC64	1801	1846	Arabidopsis thaliana	cis-acting element involved in the abscisic acid responsiveness
CsNAC64	1833	1882	Oryza sativa	cis-acting element involved in the abscisic acid responsiveness
CsNAC64	1835	1881	Arabidopsis thaliana	cis-acting element involved in the abscisic acid responsiveness
CsNAC64	1836	1881	Arabidopsis thaliana	cis-acting element involved in the abscisic acid responsiveness
CsNAC64	1137	1185	Arabidopsis thaliana	part of a light responsive element
CsNAC64	649	696	Spinacia oleracea	part of a light responsive element
CsNAC64	1870	1917	Spinacia oleracea	part of a light responsive element
CsNAC64	974	1024	Gossypium hirsutum	part of a light responsive element
CsNAC64	953	1000	Arabidopsis thaliana	part of a light responsive element
CsNAC64	1938	1988	Arabidopsis thaliana	part of a light responsive element
CsNAC64	1653	1701	Glycine max	part of an auxin-responsive element
CsNAC64	39	88	Solanum tuberosum	part of a light responsive element
CsNAC64	900	949	Sinapis alba	part of a light responsive element
CsNAC64	1833	1882	Petroselinum crispum	part of a light responsive element
CsNAC64	1834	1883	Petroselinum crispum	part of a light responsive element
CsNAC64	613	659	Petroselinum crispum	part of a conserved DNA module involved in light responsiveness
CsNAC64	856	902	Petroselinum crispum	part of a conserved DNA module involved in light responsiveness
CsNAC64	1340	1386	Petroselinum crispum	part of a conserved DNA module involved in light responsiveness
CsNAC64	1465	1511	Petroselinum crispum	part of a conserved DNA module involved in light responsiveness
CsNAC64	1756	1802	Petroselinum crispum	part of a conserved DNA module involved in light responsiveness
CsNAC25	18	64	Petroselinum crispum	part of a conserved DNA module involved in light responsiveness
CsNAC25	73	119	Petroselinum crispum	part of a conserved DNA module involved in light responsiveness
CsNAC25	153	199	Petroselinum crispum	part of a conserved DNA module involved in light responsiveness
CsNAC25	157	203	Petroselinum crispum	part of a conserved DNA module involved in light responsiveness
CsNAC25	1448	1494	Petroselinum crispum	part of a conserved DNA module involved in light responsiveness
CsNAC25	1512	1558	Petroselinum crispum	part of a conserved DNA module involved in light responsiveness
CsNAC25	1881	1927	Petroselinum crispum	part of a conserved DNA module involved in light responsiveness
CsNAC25	973	1020	Brassica oleracea	gibberellin-responsive element
CsNAC25	1466	1512	Arabidopsis thaliana	light responsive element
CsNAC25	926	973	Arabidopsis thaliana	cis-acting element involved in the abscisic acid responsiveness
CsNAC25	1341	1387	Arabidopsis thaliana	cis-acting element involved in the abscisic acid responsiveness
CsNAC25	1342	1387	Arabidopsis thaliana	cis-acting element involved in the abscisic acid responsiveness
CsNAC25	1708	1753	Arabidopsis thaliana	cis-acting element involved in the abscisic acid responsiveness
CsNAC24	459	506	Arabidopsis thaliana	part of a light responsive element
CsNAC24	544	591	Avena sativa	light responsive element
CsNAC24	1702	1748	Arabidopsis thaliana	light responsive element
CsNAC24	509	558	Nicotiana tabacum	cis-acting element involved in salicylic acid responsiveness
CsNAC24	1338	1387	Nicotiana tabacum	cis-acting element involved in salicylic acid responsiveness
CsNAC24	649	695	Brassica oleracea	auxin-responsive element
CsNAC24	1275	1324	Pisum sativum	part of a conserved DNA module involved in light responsiveness
CsNAC24	1492	1541	Pisum sativum	part of a conserved DNA module involved in light responsiveness
CsNAC24	1147	1193	Petroselinum crispum	part of a conserved DNA module involved in light responsiveness
CsNAC24	1203	1249	Petroselinum crispum	part of a conserved DNA module involved in light responsiveness
CsNAC24	1207	1253	Petroselinum crispum	part of a conserved DNA module involved in light responsiveness
CsNAC24	1448	1494	Petroselinum crispum	part of a conserved DNA module involved in light responsiveness
CsNAC24	1640	1686	Petroselinum crispum	part of a conserved DNA module involved in light responsiveness
CsNAC24	1710	1756	Petroselinum crispum	part of a conserved DNA module involved in light responsiveness
CsNAC24	1984	2030	Petroselinum crispum	part of a conserved DNA module involved in light responsiveness
CsNAC24	1294	1341	Oryza sativa	gibberellin-responsive element
CsNAC24	1413	1462.5	Arabidopsis thaliana	part of a light responsive element
CsNAC24	1960	2010	Solanum tuberosum	light responsive element
CsNAC24	486	532	Arabidopsis thaliana	part of a light responsive element
CsNAC65	894	943	Pisum sativum	part of a conserved DNA module involved in light responsiveness
CsNAC65	1017	1063	Brassica oleracea	auxin-responsive element
CsNAC65	1698	1744	Brassica oleracea	auxin-responsive element
CsNAC65	1240	1290	Arabidopsis thaliana	part of a light responsive element
CsNAC65	1077	1123	Arabidopsis thaliana	light responsive element
CsNAC65	720	768	Arabidopsis thaliana	part of a module for light response
CsNAC65	43	89	Petroselinum crispum	part of a conserved DNA module involved in light responsiveness
CsNAC65	67	113	Petroselinum crispum	part of a conserved DNA module involved in light responsiveness
CsNAC65	1390	1436	Petroselinum crispum	part of a conserved DNA module involved in light responsiveness
CsNAC65	1655	1701	Petroselinum crispum	part of a conserved DNA module involved in light responsiveness
CsNAC65	1799	1845	Petroselinum crispum	part of a conserved DNA module involved in light responsiveness
CsNAC65	1100	1146	Arabidopsis thaliana	part of a light responsive element
CsNAC33	1151	1197	Arabidopsis thaliana	part of a light responsive element
CsNAC33	1147	1196	Nicotiana tabacum	cis-acting element involved in defense and stress responsiveness
CsNAC33	1898	1948	Solanum tuberosum	light responsive element
CsNAC33	6	52	Petroselinum crispum	part of a conserved DNA module involved in light responsiveness
CsNAC33	57	103	Petroselinum crispum	part of a conserved DNA module involved in light responsiveness
CsNAC33	126	172	Petroselinum crispum	part of a conserved DNA module involved in light responsiveness
CsNAC33	191	237	Petroselinum crispum	part of a conserved DNA module involved in light responsiveness
CsNAC33	203	249	Petroselinum crispum	part of a conserved DNA module involved in light responsiveness
CsNAC33	207	253	Petroselinum crispum	part of a conserved DNA module involved in light responsiveness
CsNAC33	1410	1456	Petroselinum crispum	part of a conserved DNA module involved in light responsiveness
CsNAC33	677	722	Arabidopsis thaliana	cis-acting element involved in the abscisic acid responsiveness
CsNAC33	1308	1353	Arabidopsis thaliana	cis-acting element involved in the abscisic acid responsiveness
CsNAC33	1020	1067	Brassica oleracea	gibberellin-responsive element
CsNAC33	623	672	Solanum tuberosum	part of a light responsive element
CsNAC33	804	852	Arabidopsis thaliana	part of a module for light response
CsNAC28	1700	1749	Solanum tuberosum	part of a light responsive element
CsNAC28	259	305	Arabidopsis thaliana	light responsive element
CsNAC28	1333	1379	Arabidopsis thaliana	light responsive element
CsNAC28	1702	1750	Triticum aestivum	part of a light responsive element
CsNAC28	1632	1679	Oryza sativa	cis-acting element involved in gibberellin-responsiveness
CsNAC28	1903	1948	Arabidopsis thaliana	cis-acting element involved in the abscisic acid responsiveness
CsNAC28	142	189	Oryza sativa	gibberellin-responsive element
CsNAC28	1175	1222	Oryza sativa	gibberellin-responsive element
CsNAC28	723	769	Petroselinum crispum	part of a conserved DNA module involved in light responsiveness
CsNAC28	960	1006	Petroselinum crispum	part of a conserved DNA module involved in light responsiveness
CsNAC28	1576	1622	Petroselinum crispum	part of a conserved DNA module involved in light responsiveness
CsNAC28	1789	1835	Petroselinum crispum	part of a conserved DNA module involved in light responsiveness
CsNAC28	1944	1990	Petroselinum crispum	part of a conserved DNA module involved in light responsiveness
CsNAC28	1481	1527	Arabidopsis thaliana	MYB binding site involved in drought-inducibility
CsNAC28	1207	1256	Nicotiana tabacum	cis-acting element involved in defense and stress responsiveness
CsNAC66	895	944	Solanum tuberosum	part of a light responsive element
CsNAC66	417	463	Arabidopsis thaliana	cis-acting element involved in the abscisic acid responsiveness
CsNAC66	418	463	Arabidopsis thaliana	cis-acting element involved in the abscisic acid responsiveness
CsNAC66	896	945	Spinacia oleracea	part of a light responsive element
CsNAC66	1450	1496	Hordeum vulgare	cis-acting element involved in low-temperature responsiveness
CsNAC66	897	946	Zea mays	part of a light responsive element
CsNAC66	1485	1531	Petroselinum crispum	part of a conserved DNA module involved in light responsiveness
CsNAC66	817	863	Arabidopsis thaliana	MYB binding site involved in drought-inducibility
CsNAC66	826	872	Arabidopsis thaliana	MYB binding site involved in drought-inducibility
CsNAC67	441	490	Nicotiana tabacum	cis-acting element involved in defense and stress responsiveness
CsNAC67	1724	1773	Nicotiana tabacum	cis-acting element involved in defense and stress responsiveness
CsNAC67	894	940	Arabidopsis thaliana	part of a light responsive element
CsNAC67	1724	1770	Arabidopsis thaliana	part of a light responsive element
CsNAC67	142	188	Arabidopsis thaliana	MYB binding site involved in drought-inducibility
CsNAC67	993	1039	Arabidopsis thaliana	MYB binding site involved in drought-inducibility
CsNAC67	522	568	Petroselinum crispum	part of a conserved DNA module involved in light responsiveness
CsNAC67	902	948	Petroselinum crispum	part of a conserved DNA module involved in light responsiveness
CsNAC67	1182	1228	Petroselinum crispum	part of a conserved DNA module involved in light responsiveness
CsNAC67	1497	1543	Petroselinum crispum	part of a conserved DNA module involved in light responsiveness
CsNAC67	746	793	Oryza sativa	gibberellin-responsive element
CsNAC67	478	529	Spinacia oleracea	light responsive element
CsNAC67	191	236	Arabidopsis thaliana	cis-acting element involved in the abscisic acid responsiveness
CsNAC67	477	522	Arabidopsis thaliana	cis-acting element involved in the abscisic acid responsiveness
CsNAC67	1674	1719	Arabidopsis thaliana	cis-acting element involved in the abscisic acid responsiveness
CsNAC67	1898	1943	Arabidopsis thaliana	cis-acting element involved in the abscisic acid responsiveness
CsNAC67	1115	1163	Arabidopsis thaliana	part of a light responsive element
CsNAC67	617	663	Arabidopsis thaliana	light responsive element
CsNAC67	1626	1673	Avena sativa	light responsive element
CsNAC32	503	551	Daucus carota	part of a light responsive element
CsNAC32	188	235	Avena sativa	light responsive element
CsNAC32	189	235	Arabidopsis thaliana	light responsive element
CsNAC32	813	860	Avena sativa	light responsive element
CsNAC32	999	1045	Arabidopsis thaliana	light responsive element
CsNAC32	1023	1072	Nicotiana tabacum	cis-acting element involved in salicylic acid responsiveness
CsNAC32	35	81	Petroselinum crispum	part of a conserved DNA module involved in light responsiveness
CsNAC32	78	124	Petroselinum crispum	part of a conserved DNA module involved in light responsiveness
CsNAC32	199	245	Petroselinum crispum	part of a conserved DNA module involved in light responsiveness
CsNAC32	253	299	Petroselinum crispum	part of a conserved DNA module involved in light responsiveness
CsNAC32	267	313	Petroselinum crispum	part of a conserved DNA module involved in light responsiveness
CsNAC32	768	814	Petroselinum crispum	part of a conserved DNA module involved in light responsiveness
CsNAC32	852	899	Oryza sativa	gibberellin-responsive element
CsNAC32	1916	1965	Nicotiana tabacum	cis-acting element involved in defense and stress responsiveness
CsNAC32	1111	1157	Arabidopsis thaliana	part of a light responsive element
CsNAC34	351	398	Oryza sativa	gibberellin-responsive element
CsNAC34	1421	1470	Pisum sativum	part of a conserved DNA module involved in light responsiveness
CsNAC34	136	182	Petroselinum crispum	part of a conserved DNA module involved in light responsiveness
CsNAC34	678	724	Petroselinum crispum	part of a conserved DNA module involved in light responsiveness
CsNAC34	898	944	Petroselinum crispum	part of a conserved DNA module involved in light responsiveness
CsNAC34	907	953	Petroselinum crispum	part of a conserved DNA module involved in light responsiveness
CsNAC34	950	996	Petroselinum crispum	part of a conserved DNA module involved in light responsiveness
CsNAC34	1112	1158	Petroselinum crispum	part of a conserved DNA module involved in light responsiveness
CsNAC34	1226	1272	Petroselinum crispum	part of a conserved DNA module involved in light responsiveness
CsNAC34	1254	1300	Petroselinum crispum	part of a conserved DNA module involved in light responsiveness
CsNAC34	1331	1377	Petroselinum crispum	part of a conserved DNA module involved in light responsiveness
CsNAC34	1384	1430	Petroselinum crispum	part of a conserved DNA module involved in light responsiveness
CsNAC34	1259	1307	Daucus carota	part of a light responsive element
CsNAC34	956	1006	Arabidopsis thaliana	part of a light responsive element
CsNAC34	778	824	Arabidopsis thaliana	cis-acting element involved in the abscisic acid responsiveness
CsNAC34	779	824	Arabidopsis thaliana	cis-acting element involved in the abscisic acid responsiveness
CsNAC34	1300	1346	Arabidopsis thaliana	cis-acting element involved in the abscisic acid responsiveness
CsNAC34	1301	1346	Arabidopsis thaliana	cis-acting element involved in the abscisic acid responsiveness
CsNAC29	1001	1049	Daucus carota	part of a light responsive element
CsNAC29	1005	1051	Arabidopsis thaliana	light responsive element
CsNAC29	1936	1985	Pisum sativum	part of a conserved DNA module involved in light responsiveness
CsNAC29	18	63	Arabidopsis thaliana	cis-acting element involved in the abscisic acid responsiveness
CsNAC29	1345	1390	Arabidopsis thaliana	cis-acting element involved in the abscisic acid responsiveness
CsNAC29	1706	1751	Arabidopsis thaliana	cis-acting element involved in the abscisic acid responsiveness
CsNAC29	1717	1763	Arabidopsis thaliana	cis-acting element involved in the abscisic acid responsiveness
CsNAC29	1718	1763	Arabidopsis thaliana	cis-acting element involved in the abscisic acid responsiveness
CsNAC29	1794	1844	Hordeum vulgare	cis-acting element involved in the abscisic acid responsiveness
CsNAC29	1796	1842	Arabidopsis thaliana	cis-acting element involved in the abscisic acid responsiveness
CsNAC29	1797	1842	Arabidopsis thaliana	cis-acting element involved in the abscisic acid responsiveness
CsNAC29	1703	1752	Petroselinum crispum	cis-acting element involved in light responsiveness
CsNAC29	1344	1393	Sinapis alba	part of a light responsive element
CsNAC29	1431	1477	Petroselinum crispum	part of a conserved DNA module involved in light responsiveness
CsNAC29	410	456	Arabidopsis thaliana	MYB binding site involved in drought-inducibility
CsNAC31	200	249	Nicotiana tabacum	cis-acting element involved in defense and stress responsiveness
CsNAC31	1973	2023	Spinacia oleracea	part of a light responsive element
CsNAC31	295	341	Petroselinum crispum	part of a conserved DNA module involved in light responsiveness
CsNAC31	1567	1614	Spinacia oleracea	part of a light responsive element
CsNAC31	430	478	Arabidopsis thaliana	part of a light responsive element
CsNAC31	1271	1316	Arabidopsis thaliana	cis-acting element involved in the abscisic acid responsiveness
CsNAC31	1574	1623	Nicotiana tabacum	cis-acting element involved in salicylic acid responsiveness
CsNAC31	1306	1352	Brassica oleracea	auxin-responsive element
CsNAC30	1692	1738	Arabidopsis thaliana	part of a light responsive element
CsNAC30	1688	1737	Nicotiana tabacum	cis-acting element involved in defense and stress responsiveness
CsNAC30	651	697	Petroselinum crispum	part of a conserved DNA module involved in light responsiveness
CsNAC30	1713	1759	Petroselinum crispum	part of a conserved DNA module involved in light responsiveness
CsNAC30	394	444	Gossypium hirsutum	part of a light responsive element
CsNAC30	395	443	Triticum aestivum	part of a light responsive element
CsNAC30	612	659	Arabidopsis thaliana	cis-acting element involved in the abscisic acid responsiveness
CsNAC30	1101	1146	Arabidopsis thaliana	cis-acting element involved in the abscisic acid responsiveness
CsNAC30	701	747	Oryza sativa	light responsive element
CsNAC30	692	741	Nicotiana tabacum	cis-acting element involved in salicylic acid responsiveness
CsNAC30	1947	1996	Nicotiana tabacum	cis-acting element involved in salicylic acid responsiveness
CsNAC30	53	100	Brassica oleracea	gibberellin-responsive element
CsNAC30	1273	1321	Petroselinum crispum	part of a light responsive element
CsNAC30	1722	1769	Avena sativa	light responsive element
CsNAC30	1723	1769	Arabidopsis thaliana	light responsive element
CsNAC30	1942	1989	Avena sativa	light responsive element
CsNAC30	1943	1989	Arabidopsis thaliana	light responsive element
CsNAC30	394	444	Arabidopsis thaliana	part of a light responsive element
CsNAC30	1758	1806	Arabidopsis thaliana	part of a module for light response
CsNAC37	361	410	Nicotiana tabacum	cis-acting element involved in defense and stress responsiveness
CsNAC37	1356	1405	Nicotiana tabacum	cis-acting element involved in defense and stress responsiveness
CsNAC37	1651	1701	Nicotiana tabacum	cis-acting element involved in defense and stress responsiveness
CsNAC37	1831	1877	Arabidopsis thaliana	MYB binding site involved in drought-inducibility
CsNAC37	1651	1697	Arabidopsis thaliana	part of a light responsive element
CsNAC37	357	403	Petroselinum crispum	part of a conserved DNA module involved in light responsiveness
CsNAC37	891	937	Petroselinum crispum	part of a conserved DNA module involved in light responsiveness
CsNAC37	929	975	Petroselinum crispum	part of a conserved DNA module involved in light responsiveness
CsNAC37	952	998	Petroselinum crispum	part of a conserved DNA module involved in light responsiveness
CsNAC37	975	1021	Petroselinum crispum	part of a conserved DNA module involved in light responsiveness
CsNAC37	1477	1523	Petroselinum crispum	part of a conserved DNA module involved in light responsiveness
CsNAC37	46	91	Arabidopsis thaliana	cis-acting element involved in the abscisic acid responsiveness
CsNAC37	1610	1659	Oryza sativa	cis-acting element involved in the abscisic acid responsiveness
CsNAC37	1554	1600	Oryza sativa	light responsive element
CsNAC37	1422	1472	Flaveria trinervia	part of a light responsive element
CsNAC37	1665	1714	Arabidopsis thaliana	part of a light responsive element
CsNAC37	1798	1845	Oryza sativa	cis-acting element involved in gibberellin-responsiveness
CsNAC37	1664	1713	Solanum tuberosum	part of a light responsive element
CsNAC37	1726	1772	Arabidopsis thaliana	light responsive element
CsNAC37	1777	1825	Arabidopsis thaliana	part of a module for light response
CsNAC37	1283	1329	Brassica oleracea	auxin-responsive element
CsNAC37	1787	1833	Brassica oleracea	auxin-responsive element
CsNAC37	1989	2035	Brassica oleracea	auxin-responsive element
CsNAC36	1391	1440	Nicotiana tabacum	cis-acting element involved in defense and stress responsiveness
CsNAC36	370	416	Arabidopsis thaliana	part of a light responsive element
CsNAC36	1035	1081	Arabidopsis thaliana	part of a light responsive element
CsNAC36	1426	1472	Arabidopsis thaliana	MYB binding site involved in drought-inducibility
CsNAC36	1900	1946	Arabidopsis thaliana	MYB binding site involved in drought-inducibility
CsNAC36	446	492	Petroselinum crispum	part of a conserved DNA module involved in light responsiveness
CsNAC36	879	925	Petroselinum crispum	part of a conserved DNA module involved in light responsiveness
CsNAC36	977	1023	Petroselinum crispum	part of a conserved DNA module involved in light responsiveness
CsNAC36	1110	1156	Petroselinum crispum	part of a conserved DNA module involved in light responsiveness
CsNAC36	1220	1266	Petroselinum crispum	part of a conserved DNA module involved in light responsiveness
CsNAC36	1715	1761	Petroselinum crispum	part of a conserved DNA module involved in light responsiveness
CsNAC36	1744	1790	Petroselinum crispum	part of a conserved DNA module involved in light responsiveness
CsNAC36	1819	1865	Petroselinum crispum	part of a conserved DNA module involved in light responsiveness
CsNAC36	1875	1921	Petroselinum crispum	part of a conserved DNA module involved in light responsiveness
CsNAC36	1915	1961	Petroselinum crispum	part of a conserved DNA module involved in light responsiveness
CsNAC36	1930	1976	Petroselinum crispum	part of a conserved DNA module involved in light responsiveness
CsNAC36	1904	1953	Solanum tuberosum	part of a light responsive element
CsNAC36	64	111	Oryza sativa	gibberellin-responsive element
CsNAC36	21	66	Arabidopsis thaliana	cis-acting element involved in the abscisic acid responsiveness
CsNAC36	1437	1485	Arabidopsis thaliana	part of a module for light response
CsNAC36	896	945	Solanum tuberosum	part of a light responsive element
CsNAC36	672	721	Pisum sativum	part of a conserved DNA module involved in light responsiveness
CsNAC38	571	617	Petroselinum crispum	part of a conserved DNA module involved in light responsiveness
CsNAC38	1224	1270	Petroselinum crispum	part of a conserved DNA module involved in light responsiveness
CsNAC38	1805	1854	Nicotiana tabacum	cis-acting element involved in defense and stress responsiveness
CsNAC38	1814	1860	Arabidopsis thaliana	MYB binding site involved in drought-inducibility
CsNAC38	1049	1095	Arabidopsis thaliana	part of a light responsive element
CsNAC38	1789	1835	Arabidopsis thaliana	part of a light responsive element
CsNAC38	1805	1851	Arabidopsis thaliana	part of a light responsive element
CsNAC38	826	873	Avena sativa	light responsive element
CsNAC38	1200	1246	Arabidopsis thaliana	light responsive element
CsNAC38	1064	1111	Pisum sativum	part of a light responsive element
CsNAC38	802	851	Nicotiana tabacum	cis-acting element involved in salicylic acid responsiveness
CsNAC38	1758	1805	Brassica oleracea	gibberellin-responsive element
CsNAC38	1676	1723	Oryza sativa	cis-acting element involved in gibberellin-responsiveness
CsNAC38	1369	1415	Hordeum vulgare	cis-acting element involved in low-temperature responsiveness
CsNAC35	1066	1112	Arabidopsis thaliana	light responsive element
CsNAC35	1649	1695	Arabidopsis thaliana	light responsive element
CsNAC35	1664	1710	Arabidopsis thaliana	light responsive element
CsNAC35	1075	1123	Arabidopsis thaliana	part of a module for light response
CsNAC35	1827	1876	Pisum sativum	part of a conserved DNA module involved in light responsiveness
CsNAC35	1469	1515	Arabidopsis thaliana	cis-acting element involved in the abscisic acid responsiveness
CsNAC35	1470	1515	Arabidopsis thaliana	cis-acting element involved in the abscisic acid responsiveness
CsNAC35	1486	1534	Oryza sativa	cis-acting element involved in the abscisic acid responsiveness
CsNAC35	1487	1532	Arabidopsis thaliana	cis-acting element involved in the abscisic acid responsiveness
CsNAC35	1835	1881	Hordeum vulgare	cis-acting element involved in low-temperature responsiveness
CsNAC35	1484	1533	Petroselinum crispum	cis-acting element involved in light responsiveness
CsNAC35	16	62	Petroselinum crispum	part of a conserved DNA module involved in light responsiveness
CsNAC35	455	501	Petroselinum crispum	part of a conserved DNA module involved in light responsiveness
CsNAC35	758	804	Petroselinum crispum	part of a conserved DNA module involved in light responsiveness
CsNAC35	1909	1956	Oryza sativa	gibberellin-responsive element
CsNAC35	1846	1892	Arabidopsis thaliana	MYB binding site involved in drought-inducibility
CsNAC35	563	609	Arabidopsis thaliana	part of a light responsive element
CsNAC39	716	762	Petroselinum crispum	part of a conserved DNA module involved in light responsiveness
CsNAC39	963	1009	Petroselinum crispum	part of a conserved DNA module involved in light responsiveness
CsNAC39	1980	2026	Petroselinum crispum	part of a conserved DNA module involved in light responsiveness
CsNAC39	37	83	Arabidopsis thaliana	MYB binding site involved in drought-inducibility
CsNAC39	1839	1888	Nicotiana tabacum	cis-acting element involved in salicylic acid responsiveness
CsNAC39	669	715	Brassica oleracea	auxin-responsive element
CsNAC39	178	224	Arabidopsis thaliana	light responsive element
CsNAC39	779	826	Oryza sativa	cis-acting element involved in gibberellin-responsiveness
CsNAC23	182	232	Arabidopsis thaliana	part of a light responsive element
CsNAC23	1108	1155	Avena sativa	light responsive element
CsNAC23	1109	1155	Arabidopsis thaliana	light responsive element
CsNAC23	1154	1204	Gossypium hirsutum	part of a light responsive element
CsNAC23	356	403	Spinacia oleracea	part of a light responsive element
CsNAC23	1958	2005	Spinacia oleracea	part of a light responsive element
CsNAC23	531	576	Arabidopsis thaliana	cis-acting element involved in the abscisic acid responsiveness
CsNAC23	1135	1180	Arabidopsis thaliana	cis-acting element involved in the abscisic acid responsiveness
CsNAC23	76	122	Petroselinum crispum	part of a conserved DNA module involved in light responsiveness
CsNAC23	1636	1682	Petroselinum crispum	part of a conserved DNA module involved in light responsiveness
CsNAC23	1564	1613	Petroselinum crispum	cis-acting element involved in light responsiveness
CsNAC23	1937	1986	Solanum tuberosum	part of a light responsive element
CsNAC23	240	286	Arabidopsis thaliana	part of a light responsive element
CsNAC23	1920	1966	Arabidopsis thaliana	MYB binding site involved in drought-inducibility
CsNAC23	1342	1390	Spinacia oleracea	part of a conserved DNA module involved in light responsiveness
CsNAC23	597	646	Nicotiana tabacum	cis-acting element involved in defense and stress responsiveness
CsNAC21	432	478	Arabidopsis thaliana	light responsive element
CsNAC21	833	879	Arabidopsis thaliana	light responsive element
CsNAC21	401	450	Brassica oleracea	cis-acting element involved in salicylic acid responsiveness
CsNAC21	674	723	Nicotiana tabacum	cis-acting element involved in salicylic acid responsiveness
CsNAC21	1961	2007	Brassica oleracea	auxin-responsive element
CsNAC21	1986	2032	Brassica oleracea	auxin-responsive element
CsNAC21	868	914	Arabidopsis thaliana	cis-acting element involved in the abscisic acid responsiveness
CsNAC21	869	914	Arabidopsis thaliana	cis-acting element involved in the abscisic acid responsiveness
CsNAC21	1179	1224	Arabidopsis thaliana	cis-acting element involved in the abscisic acid responsiveness
CsNAC21	1725	1770	Arabidopsis thaliana	cis-acting element involved in the abscisic acid responsiveness
CsNAC21	1065	1111	Hordeum vulgare	cis-acting element involved in low-temperature responsiveness
CsNAC21	1682	1730	Arabidopsis thaliana	part of a light responsive element
CsNAC21	1102	1149	Oryza sativa	cis-acting element involved in gibberellin-responsiveness
CsNAC21	147	193	Petroselinum crispum	part of a conserved DNA module involved in light responsiveness
CsNAC21	608	654	Petroselinum crispum	part of a conserved DNA module involved in light responsiveness
CsNAC21	1239	1285	Petroselinum crispum	part of a conserved DNA module involved in light responsiveness
CsNAC21	1490	1536	Petroselinum crispum	part of a conserved DNA module involved in light responsiveness
CsNAC21	1950	1996	Arabidopsis thaliana	part of a light responsive element
CsNAC22	525	574	Nicotiana tabacum	cis-acting element involved in defense and stress responsiveness
CsNAC22	136	182	Arabidopsis thaliana	part of a light responsive element
CsNAC22	119	165	Arabidopsis thaliana	MYB binding site involved in drought-inducibility
CsNAC22	1104	1150	Petroselinum crispum	part of a conserved DNA module involved in light responsiveness
CsNAC22	1067	1116	Solanum tuberosum	part of a light responsive element
CsNAC22	1479	1528	Solanum tuberosum	part of a light responsive element
CsNAC22	1276	1323	Oryza sativa	gibberellin-responsive element
CsNAC22	170	217	Arabidopsis thaliana	cis-acting element involved in the abscisic acid responsiveness
CsNAC22	431	476	Arabidopsis thaliana	cis-acting element involved in the abscisic acid responsiveness
CsNAC22	1551	1600	Triticum aestivum	cis-acting element involved in the abscisic acid responsiveness
CsNAC22	1553	1599	Arabidopsis thaliana	cis-acting element involved in the abscisic acid responsiveness
CsNAC22	1554	1599	Arabidopsis thaliana	cis-acting element involved in the abscisic acid responsiveness
CsNAC22	1372	1421	Nicotiana tabacum	cis-acting element involved in salicylic acid responsiveness
CsNAC22	1629	1678	Nicotiana tabacum	cis-acting element involved in salicylic acid responsiveness
CsNAC60	1908	1954	Petroselinum crispum	part of a conserved DNA module involved in light responsiveness
CsNAC60	1286	1335	Petroselinum crispum	cis-acting element involved in light responsiveness
CsNAC60	974	1023	Nicotiana tabacum	cis-acting element involved in defense and stress responsiveness
CsNAC60	968	1014	Arabidopsis thaliana	part of a light responsive element
CsNAC60	944	992	Arabidopsis thaliana	part of a module for light response
CsNAC60	1619	1667	Arabidopsis thaliana	part of a module for light response
CsNAC60	392	438	Arabidopsis thaliana	light responsive element
CsNAC60	1183	1230	Arabidopsis thaliana	part of a light responsive element
CsNAC60	1011	1056	Arabidopsis thaliana	cis-acting element involved in the abscisic acid responsiveness
CsNAC60	1199	1245	Arabidopsis thaliana	cis-acting element involved in the abscisic acid responsiveness
CsNAC60	1200	1245	Arabidopsis thaliana	cis-acting element involved in the abscisic acid responsiveness
CsNAC60	1695	1740	Arabidopsis thaliana	cis-acting element involved in the abscisic acid responsiveness
CsNAC60	1929	1974	Arabidopsis thaliana	cis-acting element involved in the abscisic acid responsiveness
CsNAC60	1590	1637	Spinacia oleracea	part of a light responsive element
CsNAC60	1240	1287	Oryza sativa	cis-acting element involved in gibberellin-responsiveness
CsNAC60	420	466	Hordeum vulgare	cis-acting element involved in low-temperature responsiveness
CsNAC57	525	573	Daucus carota	part of a light responsive element
CsNAC57	629	678	Nicotiana tabacum	cis-acting element involved in salicylic acid responsiveness
CsNAC57	1533	1579	Hordeum vulgare	cis-acting element involved in low-temperature responsiveness
CsNAC57	40	86	Petroselinum crispum	part of a conserved DNA module involved in light responsiveness
CsNAC57	494	540	Petroselinum crispum	part of a conserved DNA module involved in light responsiveness
CsNAC57	1166	1214	Arabidopsis thaliana	part of a module for light response
CsNAC57	1560	1608	Arabidopsis thaliana	part of a module for light response
CsNAC57	1042	1089	Pisum sativum	part of a light responsive element
CsNAC57	22	68	Brassica oleracea	auxin-responsive element
CsNAC57	792	843	Spinacia oleracea	light responsive element
CsNAC57	1409	1454	Arabidopsis thaliana	cis-acting element involved in the abscisic acid responsiveness
CsNAC57	1786	1833	Arabidopsis thaliana	cis-acting element involved in the abscisic acid responsiveness
CsNAC57	746	794	Arabidopsis thaliana	part of a light responsive element
CsNAC57	344	391	Spinacia oleracea	part of a light responsive element
CsNAC58	1104	1154	Hordeum vulgare	cis-acting element involved in the abscisic acid responsiveness
CsNAC58	1106	1151	Arabidopsis thaliana	cis-acting element involved in the abscisic acid responsiveness
CsNAC58	1916	1965	Hordeum vulgare	cis-acting element involved in the abscisic acid responsiveness
CsNAC58	1919	1964	Arabidopsis thaliana	cis-acting element involved in the abscisic acid responsiveness
CsNAC58	1279	1326	Oryza sativa	cis-acting element involved in gibberellin-responsiveness
CsNAC58	838	884	Hordeum vulgare	cis-acting element involved in low-temperature responsiveness
CsNAC58	376	423	Avena sativa	light responsive element
CsNAC58	720	767	Arabidopsis thaliana	part of a light responsive element
CsNAC58	1266	1315	Nicotiana tabacum	cis-acting element involved in defense and stress responsiveness
CsNAC58	290	336	Arabidopsis thaliana	part of a light responsive element
CsNAC58	1864	1910	Arabidopsis thaliana	part of a light responsive element
CsNAC58	915	961	Petroselinum crispum	part of a conserved DNA module involved in light responsiveness
CsNAC58	926	972	Petroselinum crispum	part of a conserved DNA module involved in light responsiveness
CsNAC58	1169	1215	Petroselinum crispum	part of a conserved DNA module involved in light responsiveness
CsNAC58	1336	1382	Petroselinum crispum	part of a conserved DNA module involved in light responsiveness
CsNAC58	1492	1538	Petroselinum crispum	part of a conserved DNA module involved in light responsiveness
CsNAC58	1772	1818	Petroselinum crispum	part of a conserved DNA module involved in light responsiveness
CsNAC58	1926	1972	Petroselinum crispum	part of a conserved DNA module involved in light responsiveness
CsNAC62	182	228	Arabidopsis thaliana	part of a light responsive element
CsNAC62	821	867	Arabidopsis thaliana	part of a light responsive element
CsNAC62	1632	1682	Solanum tuberosum	light responsive element
CsNAC62	587	635	Spinacia oleracea	part of a conserved DNA module involved in light responsiveness
CsNAC62	182	231	Nicotiana tabacum	cis-acting element involved in defense and stress responsiveness
CsNAC62	1009	1055	Petroselinum crispum	part of a conserved DNA module involved in light responsiveness
CsNAC62	1295	1341	Petroselinum crispum	part of a conserved DNA module involved in light responsiveness
CsNAC62	1700	1746	Petroselinum crispum	part of a conserved DNA module involved in light responsiveness
CsNAC62	70	117	Spinacia oleracea	part of a light responsive element
CsNAC62	1838	1884	Brassica oleracea	auxin-responsive element
CsNAC62	1878	1927	Brassica oleracea	cis-acting element involved in salicylic acid responsiveness
CsNAC62	486	534	Daucus carota	part of a light responsive element
CsNAC62	750	798	Daucus carota	part of a light responsive element
CsNAC59	1367	1413	Arabidopsis thaliana	light responsive element
CsNAC59	469	517	Arabidopsis thaliana	part of a module for light response
CsNAC59	38	87	Nicotiana tabacum	cis-acting element involved in salicylic acid responsiveness
CsNAC59	285	330	Arabidopsis thaliana	cis-acting element involved in the abscisic acid responsiveness
CsNAC59	1920	1969	Hordeum vulgare	cis-acting element involved in the abscisic acid responsiveness
CsNAC59	1923	1968	Arabidopsis thaliana	cis-acting element involved in the abscisic acid responsiveness
CsNAC59	476	523	Oryza sativa	cis-acting element involved in gibberellin-responsiveness
CsNAC59	1434	1481	Oryza sativa	cis-acting element involved in gibberellin-responsiveness
CsNAC59	1484	1533	Petroselinum crispum	cis-acting element involved in light responsiveness
CsNAC59	482	528	Petroselinum crispum	part of a conserved DNA module involved in light responsiveness
CsNAC59	649	695	Petroselinum crispum	part of a conserved DNA module involved in light responsiveness
CsNAC59	660	706	Petroselinum crispum	part of a conserved DNA module involved in light responsiveness
CsNAC59	1746	1792	Petroselinum crispum	part of a conserved DNA module involved in light responsiveness
CsNAC59	356	402	Arabidopsis thaliana	MYB binding site involved in drought-inducibility
CsNAC59	1864	1910	Arabidopsis thaliana	part of a light responsive element
CsNAC61	1636	1683	Brassica oleracea	gibberellin-responsive element
CsNAC61	854	901	Avena sativa	light responsive element
CsNAC61	855	901	Arabidopsis thaliana	light responsive element
CsNAC61	1654	1700	Hordeum vulgare	cis-acting element involved in low-temperature responsiveness
CsNAC61	33	79	Petroselinum crispum	part of a conserved DNA module involved in light responsiveness
CsNAC61	107	153	Petroselinum crispum	part of a conserved DNA module involved in light responsiveness
CsNAC61	490	536	Petroselinum crispum	part of a conserved DNA module involved in light responsiveness
CsNAC61	739	785	Petroselinum crispum	part of a conserved DNA module involved in light responsiveness
CsNAC61	1016	1062	Petroselinum crispum	part of a conserved DNA module involved in light responsiveness
CsNAC61	1068	1114	Petroselinum crispum	part of a conserved DNA module involved in light responsiveness
CsNAC61	1418	1464	Petroselinum crispum	part of a conserved DNA module involved in light responsiveness
CsNAC61	1803	1849	Arabidopsis thaliana	MYB binding site involved in drought-inducibility
CsNAC61	1733	1779	Arabidopsis thaliana	part of a light responsive element
CsNAC61	1757	1803	Arabidopsis thaliana	part of a light responsive element
CsNAC42	388	435	Oryza sativa	gibberellin-responsive element
CsNAC42	245	291	Petroselinum crispum	part of a conserved DNA module involved in light responsiveness
CsNAC42	484	530	Petroselinum crispum	part of a conserved DNA module involved in light responsiveness
CsNAC42	184	230	Arabidopsis thaliana	part of a light responsive element
CsNAC42	7	53	Arabidopsis thaliana	light responsive element
CsNAC42	1080	1127	Pisum sativum	part of a light responsive element
CsNAC42	515	563	Daucus carota	part of a light responsive element
CsNAC42	1598	1646	Arabidopsis thaliana	part of a module for light response
CsNAC42	1571	1617	Hordeum vulgare	cis-acting element involved in low-temperature responsiveness
CsNAC42	1447	1492	Arabidopsis thaliana	cis-acting element involved in the abscisic acid responsiveness
CsNAC42	1811	1858	Arabidopsis thaliana	cis-acting element involved in the abscisic acid responsiveness
CsNAC42	780	831	Spinacia oleracea	light responsive element
CsNAC40	1578	1626	Arabidopsis thaliana	part of a module for light response
CsNAC40	699	747	Daucus carota	part of a light responsive element
CsNAC40	189	235	Arabidopsis thaliana	light responsive element
CsNAC40	963	1014	Spinacia oleracea	light responsive element
CsNAC40	1427	1472	Arabidopsis thaliana	cis-acting element involved in the abscisic acid responsiveness
CsNAC40	1810	1857	Arabidopsis thaliana	cis-acting element involved in the abscisic acid responsiveness
CsNAC40	1551	1597	Hordeum vulgare	cis-acting element involved in low-temperature responsiveness
CsNAC40	431	477	Petroselinum crispum	part of a conserved DNA module involved in light responsiveness
CsNAC40	668	714	Petroselinum crispum	part of a conserved DNA module involved in light responsiveness
CsNAC40	574	621	Oryza sativa	gibberellin-responsive element
CsNAC40	370	416	Arabidopsis thaliana	part of a light responsive element
CsNAC41	144	190	Arabidopsis thaliana	part of a light responsive element
CsNAC41	348	395	Oryza sativa	gibberellin-responsive element
CsNAC41	205	251	Petroselinum crispum	part of a conserved DNA module involved in light responsiveness
CsNAC41	442	488	Petroselinum crispum	part of a conserved DNA module involved in light responsiveness
CsNAC41	1528	1574	Hordeum vulgare	cis-acting element involved in low-temperature responsiveness
CsNAC41	737	788	Spinacia oleracea	light responsive element
CsNAC41	1404	1449	Arabidopsis thaliana	cis-acting element involved in the abscisic acid responsiveness
CsNAC41	1787	1834	Arabidopsis thaliana	cis-acting element involved in the abscisic acid responsiveness
CsNAC41	1555	1603	Arabidopsis thaliana	part of a module for light response
CsNAC41	473	521	Daucus carota	part of a light responsive element
CsNAC41	1037	1084	Pisum sativum	part of a light responsive element
CsNAC45	85	131	Hordeum vulgare	cis-acting element involved in low-temperature responsiveness
CsNAC45	1016	1061	Arabidopsis thaliana	cis-acting element involved in the abscisic acid responsiveness
CsNAC45	1367	1412	Arabidopsis thaliana	cis-acting element involved in the abscisic acid responsiveness
CsNAC45	1513	1558	Arabidopsis thaliana	cis-acting element involved in the abscisic acid responsiveness
CsNAC45	1744	1789	Arabidopsis thaliana	cis-acting element involved in the abscisic acid responsiveness
CsNAC45	1527	1573	Oryza sativa	light responsive element
CsNAC45	271	320	Nicotiana tabacum	cis-acting element involved in salicylic acid responsiveness
CsNAC45	424	473	Brassica oleracea	cis-acting element involved in salicylic acid responsiveness
CsNAC45	1254	1303	Nicotiana tabacum	cis-acting element involved in salicylic acid responsiveness
CsNAC45	404	453	Solanum tuberosum	part of a light responsive element
CsNAC45	590	636	Petroselinum crispum	part of a conserved DNA module involved in light responsiveness
CsNAC45	717	763	Petroselinum crispum	part of a conserved DNA module involved in light responsiveness
CsNAC45	758	804	Petroselinum crispum	part of a conserved DNA module involved in light responsiveness
CsNAC45	1871	1917	Petroselinum crispum	part of a conserved DNA module involved in light responsiveness

## Sheet: Table S3
Table S3. Expression of CsNAC genes in response to osmosis stress in Cannabis sativa YM1
Gene Symbol	Gene ID	YM1-CK1_Count	YM1-CK3_Count	YM1-CK2_Count	YM1-OS2_Count	YM1-OS3_Count	YM1-OS1_Count	YM1-CK1_FPKM	YM1-CK3_FPKM	YM1-CK2_FPKM	YM1-OS2_FPKM	YM1-OS3_FPKM	YM1-OS1_FPKM	FDR	log2FC	Regulated	COG_Class	COG_Class_Annotation	GO_Annotation	KEGG_annotation	KEGG_Pathway_Annotation	KOG_Class	KOG_Class_Annotation	Pfam_Annotation	Swiss-Prot_Annotation	eggNOG_Class	eggNOG_Class_Annotation	NR_Annotation
CsNAC01	gene-LOC115704795	103	72	89	206	393	348	1.08592	0.776307	0.929322	2.09511	4.03349	3.47037	4.26578e-06	1.79482	up	--	--	Molecular Function: DNA binding (GO:0003677);; Cellular Component: nucleus (GO:0005634);; Biological Process: regulation of transcription, DNA-templated (GO:0006355);;	K00521|3.0e-38|cmos:111447866|K00521 ferric-chelate reductase [EC:1.16.1.7] | (RefSeq) ferric reduction oxidase 7, chloroplastic-like	--	--	--	No apical meristem (NAM) protein	NAC domain-containing protein 7 OS=Arabidopsis thaliana OX=3702 GN=NAC007 PE=1 SV=2	K	Transcription	NAC domain-containing protein 7 [Cannabis sativa]
CsNAC03	gene-LOC115704045	217	332	83	51	18	16	4.37652	6.81309	1.63622	0.970747	0.338509	0.286824	8.63869e-05	-2.62855	down	--	--	Molecular Function: molecular_function (GO:0003674);; Molecular Function: DNA binding (GO:0003677);; Molecular Function: transcription factor activity, sequence-specific DNA binding (GO:0003700);; Cellular Component: cellular_component (GO:0005575);; Cellular Component: intracellular (GO:0005622);; Cellular Component: cell (GO:0005623);; Cellular Component: nucleus (GO:0005634);; Cellular Compone…	--	--	--	--	No apical meristem (NAM) protein	Protein NTM1-like 9 OS=Arabidopsis thaliana OX=3702 GN=NTL9 PE=1 SV=1	K	Transcription	NAC domain-containing protein 96 [Cannabis sativa]
CsNAC05	gene-LOC115707050	391	297	164	29	43	45	6.53848	5.04175	2.68292	0.450305	0.694736	0.699452	2.65266e-10	-2.73688	down	--	--	Molecular Function: molecular_function (GO:0003674);; Molecular Function: DNA binding (GO:0003677);; Molecular Function: transcription factor activity, sequence-specific DNA binding (GO:0003700);; Cellular Component: cellular_component (GO:0005575);; Cellular Component: intracellular (GO:0005622);; Cellular Component: cell (GO:0005623);; Cellular Component: nucleus (GO:0005634);; Cellular Compone…	--	--	--	--	No apical meristem (NAM) protein	NAC domain-containing protein 96 OS=Arabidopsis thaliana OX=3702 GN=NAC096 PE=1 SV=1	K	Transcription	NAC domain-containing protein 71-like [Cannabis sativa]
CsNAC09	gene-LOC115706598	643	479	356	57	53	63	8.74243	6.62302	4.83745	0.731437	0.694721	0.824167	5.81568e-25	-3.03379	down	--	--	Molecular Function: molecular_function (GO:0003674);; Molecular Function: DNA binding (GO:0003677);; Molecular Function: transcription factor activity, sequence-specific DNA binding (GO:0003700);; Cellular Component: cellular_component (GO:0005575);; Cellular Component: intracellular (GO:0005622);; Cellular Component: cell (GO:0005623);; Cellular Component: nucleus (GO:0005634);; Cellular Compone…	--	--	--	--	No apical meristem (NAM) protein	NAC domain-containing protein 96 OS=Arabidopsis thaliana OX=3702 GN=NAC096 PE=1 SV=1	K	Transcription	NAC domain-containing protein 71 [Cannabis sativa]
CsNAC15	gene-LOC115706009	3307	3465	3567	8230	8509	7791	40.947	43.5716	43.334	97.615	101.827	90.5989	9.94302e-17	1.23236	up	--	--	Molecular Function: DNA binding (GO:0003677);; Cellular Component: nucleus (GO:0005634);; Biological Process: regulation of transcription, DNA-templated (GO:0006355);;	K00521|6.1e-38|cmos:111447866|K00521 ferric-chelate reductase [EC:1.16.1.7] | (RefSeq) ferric reduction oxidase 7, chloroplastic-like	--	--	--	No apical meristem (NAM) protein	NAC domain containing protein 50 OS=Arabidopsis thaliana OX=3702 GN=NAC050 PE=1 SV=1	K	Transcription	NAC domain containing protein 50 [Cannabis sativa]
CsNAC18	gene-LOC115706270	2781	2142	4955	272	464	432	35.9573	28.1136	62.9816	3.3644	5.79109	5.25342	5.45629e-14	-3.00084	down	--	--	Molecular Function: DNA binding (GO:0003677);; Cellular Component: nucleus (GO:0005634);; Biological Process: regulation of transcription, DNA-templated (GO:0006355);;	K00521|8.5e-43|cmos:111447866|K00521 ferric-chelate reductase [EC:1.16.1.7] | (RefSeq) ferric reduction oxidase 7, chloroplastic-like	--	--	--	No apical meristem (NAM) protein	NAC transcription factor 56 OS=Arabidopsis thaliana OX=3702 GN=NAC056 PE=2 SV=1	K	Transcription	NAC transcription factor 56 [Cannabis sativa]
CsNAC19	gene-LOC115706318	5887	6373	5999	203	191	380	91.6727	100.776	91.8335	3.02717	2.87045	5.55424	2.47666e-60	-4.5101	down	--	--	Molecular Function: DNA binding (GO:0003677);; Cellular Component: nucleus (GO:0005634);; Biological Process: regulation of transcription, DNA-templated (GO:0006355);;	K00521|7.8e-31|cmos:111447866|K00521 ferric-chelate reductase [EC:1.16.1.7] | (RefSeq) ferric reduction oxidase 7, chloroplastic-like	--	--	--	No apical meristem (NAM) protein	NAC domain-containing protein 21/22 OS=Arabidopsis thaliana OX=3702 GN=NAC021 PE=1 SV=2	K	Transcription	NAC domain-containing protein 21/22 [Cannabis sativa]
CsNAC24	gene-LOC115710269	364	473	355	221	167	149	7.18715	9.48144	6.88668	4.17964	3.1879	2.75534	0.00010257	-1.14163	down	--	--	Molecular Function: DNA binding (GO:0003677);; Cellular Component: nucleus (GO:0005634);; Biological Process: regulation of transcription, DNA-templated (GO:0006355);;	K00521|1.6e-42|cmos:111447866|K00521 ferric-chelate reductase [EC:1.16.1.7] | (RefSeq) ferric reduction oxidase 7, chloroplastic-like	--	--	--	No apical meristem (NAM) protein	Transcription factor JUNGBRUNNEN 1 OS=Arabidopsis thaliana OX=3702 GN=JUB1 PE=1 SV=1	K	Transcription	transcription factor JUNGBRUNNEN 1 [Cannabis sativa]
CsNAC26	gene-LOC115709772	1944	2262	1204	484	391	640	33.2093	39.2507	20.2237	7.91048	6.44919	10.2803	4.69621e-10	-1.81217	down	--	--	Molecular Function: DNA binding (GO:0003677);; Cellular Component: nucleus (GO:0005634);; Biological Process: regulation of transcription, DNA-templated (GO:0006355);;	K00521|1.6e-35|cmos:111447866|K00521 ferric-chelate reductase [EC:1.16.1.7] | (RefSeq) ferric reduction oxidase 7, chloroplastic-like	--	--	--	No apical meristem (NAM) protein	NAC domain-containing protein 100 OS=Arabidopsis thaliana OX=3702 GN=NAC100 PE=2 SV=1	K	Transcription	NAC domain-containing protein 100 [Cannabis sativa]
CsNAC29	gene-LOC115713726	2317	2958	2824	537	690	538	40.0851	51.9766	48.0381	8.90006	11.5465	8.74802	4.0835e-20	-2.18059	down	--	--	Molecular Function: DNA binding (GO:0003677);; Cellular Component: nucleus (GO:0005634);; Biological Process: regulation of transcription, DNA-templated (GO:0006355);;	K00521|1.1e-42|cmos:111447866|K00521 ferric-chelate reductase [EC:1.16.1.7] | (RefSeq) ferric reduction oxidase 7, chloroplastic-like	--	--	--	No apical meristem (NAM) protein	NAC domain-containing protein 2 OS=Arabidopsis thaliana OX=3702 GN=NAC002 PE=1 SV=2	K	Transcription	NAC domain-containing protein 2 [Cannabis sativa]
CsNAC30	gene-LOC115714610	244	164	288	15	49	48	3.62228	2.47637	4.20675	0.200278	0.693803	0.66009	8.90734e-06	-2.47323	down	--	--	Molecular Function: DNA binding (GO:0003677);; Cellular Component: nucleus (GO:0005634);; Biological Process: regulation of transcription, DNA-templated (GO:0006355);;	K00521|3.9e-97|cmos:111447866|K00521 ferric-chelate reductase [EC:1.16.1.7] | (RefSeq) ferric reduction oxidase 7, chloroplastic-like	--	--	--	No apical meristem (NAM) protein	NAC domain-containing protein 35 OS=Arabidopsis thaliana OX=3702 GN=NAC035 PE=1 SV=2	K	Transcription	NAC domain-containing protein 35 [Cannabis sativa]
CsNAC32	gene-LOC115712846	3360	4086	3581	1444	1391	1631	62.4785	77.142	65.4662	25.7093	25.0114	28.5255	4.22265e-16	-1.31099	down	--	--	Molecular Function: DNA binding (GO:0003677);; Cellular Component: nucleus (GO:0005634);; Biological Process: regulation of transcription, DNA-templated (GO:0006355);;	K00521|4.2e-30|cmos:111447866|K00521 ferric-chelate reductase [EC:1.16.1.7] | (RefSeq) ferric reduction oxidase 7, chloroplastic-like	--	--	--	No apical meristem (NAM) protein	NAC domain-containing protein 83 OS=Arabidopsis thaliana OX=3702 GN=NAC083 PE=1 SV=1	K	Transcription	NAC domain-containing protein 83 [Cannabis sativa]
CsNAC34	gene-LOC115712883	237	181	97	7	4	0	5.11411	3.96423	2.0606	0.141716	0.071643	0	1.50215e-11	-4.8594	down	--	--	Molecular Function: DNA binding (GO:0003677);; Cellular Component: nucleus (GO:0005634);; Biological Process: regulation of transcription, DNA-templated (GO:0006355);;	K00521|1.1e-31|cmos:111447866|K00521 ferric-chelate reductase [EC:1.16.1.7] | (RefSeq) ferric reduction oxidase 7, chloroplastic-like	--	--	--	No apical meristem (NAM) protein	NAC domain-containing protein 21/22 OS=Arabidopsis thaliana OX=3702 GN=NAC021 PE=1 SV=2	K	Transcription	protein CUP-SHAPED COTYLEDON 3 [Cannabis sativa]
CsNAC52	gene-LOC115701358	2697	5586	6017	1174	615	1076	59.3559	124.831	130.182	24.7526	13.0881	22.2768	3.25139e-09	-2.29552	down	--	--	Molecular Function: DNA binding (GO:0003677);; Cellular Component: nucleus (GO:0005634);; Biological Process: regulation of transcription, DNA-templated (GO:0006355);;	K00521|7.5e-41|cmos:111447866|K00521 ferric-chelate reductase [EC:1.16.1.7] | (RefSeq) ferric reduction oxidase 7, chloroplastic-like	--	--	--	No apical meristem (NAM) protein	NAC domain-containing protein 2 OS=Solanum lycopersicum OX=4081 GN=NAP2 PE=2 SV=1	K	Transcription	NAC domain-containing protein 2 [Cannabis sativa]
CsNAC55	gene-LOC115700780	212	312	367	374	660	720	4.14244	6.0785	7.17259	6.85775	12.2541	13.062	0.0252951	0.926956	up	--	--	Molecular Function: DNA binding (GO:0003677);; Cellular Component: nucleus (GO:0005634);; Biological Process: regulation of transcription, DNA-templated (GO:0006355);;	K00521|4.6e-43|cmos:111447866|K00521 ferric-chelate reductase [EC:1.16.1.7] | (RefSeq) ferric reduction oxidase 7, chloroplastic-like	--	--	--	No apical meristem (NAM) protein	Protein FEZ OS=Arabidopsis thaliana OX=3702 GN=FEZ PE=2 SV=1	K	Transcription	protein FEZ isoform X2 [Cannabis sativa]
CsNAC61	gene-LOC115724173	355	502	388	159	117	113	6.70289	9.62774	7.21528	2.88034	2.12973	2.00041	3.44767e-08	-1.66307	down	--	--	Molecular Function: DNA binding (GO:0003677);; Cellular Component: nucleus (GO:0005634);; Biological Process: regulation of transcription, DNA-templated (GO:0006355);;	K00521|2.8e-35|cmos:111447866|K00521 ferric-chelate reductase [EC:1.16.1.7] | (RefSeq) ferric reduction oxidase 7, chloroplastic-like	--	--	--	No apical meristem (NAM) protein	NAC domain-containing protein 87 OS=Arabidopsis thaliana OX=3702 GN=NAC087 PE=2 SV=1	K	Transcription	NAC domain-containing protein 87 [Cannabis sativa]
CsNAC62	gene-LOC115723252	1819	2288	1917	404	221	305	28.9444	36.9738	29.9846	6.15254	3.39656	4.56057	1.93375e-25	-2.6809	down	--	--	Molecular Function: DNA binding (GO:0003677);; Cellular Component: nucleus (GO:0005634);; Biological Process: regulation of transcription, DNA-templated (GO:0006355);;	K00521|2.9e-41|cmos:111447866|K00521 ferric-chelate reductase [EC:1.16.1.7] | (RefSeq) ferric reduction oxidase 7, chloroplastic-like	--	--	--	No apical meristem (NAM) protein	NAC transcription factor 47 OS=Arabidopsis thaliana OX=3702 GN=NAC047 PE=2 SV=1	K	Transcription	NAC transcription factor 29 [Cannabis sativa]
CsNAC63	gene-LOC115703936	371	328	382	147	161	75	6.75059	6.05604	6.82678	2.55674	2.83406	1.27056	0.000281018	-1.44852	down	--	--	Molecular Function: DNA binding (GO:0003677);; Cellular Component: nucleus (GO:0005634);; Biological Process: regulation of transcription, DNA-templated (GO:0006355);;	K00521|8.2e-43|cmos:111447866|K00521 ferric-chelate reductase [EC:1.16.1.7] | (RefSeq) ferric reduction oxidase 7, chloroplastic-like	--	--	--	No apical meristem (NAM) protein	NAC domain-containing protein 6 OS=Glycine max OX=3847 GN=NAC6 PE=2 SV=1	K	Transcription	NAC domain-containing protein 22 [Cannabis sativa]
CsNAC46	gene-LOC115697858	11	14	31	73	41	97	0.220364	0.281807	0.604359	1.41276	0.803709	1.84943	0.0139091	1.6872	up	--	--	Molecular Function: DNA binding (GO:0003677);; Cellular Component: nucleus (GO:0005634);; Biological Process: regulation of transcription, DNA-templated (GO:0006355);;	K00521|8.2e-43|cmos:111447866|K00521 ferric-chelate reductase [EC:1.16.1.7] | (RefSeq) ferric reduction oxidase 7, chloroplastic-like	--	--	--	No apical meristem (NAM) protein	NAC transcription factor ONAC010 OS=Oryza sativa subsp. indica OX=39946 GN=ONAC010 PE=3 SV=1	K	Transcription	NAC transcription factor 25 [Cannabis sativa]
CsNAC51	gene-LOC115698928	12	4	25	51	107	74	0.243379	0.085124	0.511433	1.02959	2.19169	1.46961	0.00459437	2.18018	up	--	--	Molecular Function: DNA binding (GO:0003677);; Cellular Component: nucleus (GO:0005634);; Biological Process: regulation of transcription, DNA-templated (GO:0006355);;	K00521|2.9e-32|cmos:111447866|K00521 ferric-chelate reductase [EC:1.16.1.7] | (RefSeq) ferric reduction oxidase 7, chloroplastic-like	--	--	--	No apical meristem (NAM) protein	NAC domain-containing protein 90 OS=Arabidopsis thaliana OX=3702 GN=NAC090 PE=1 SV=1	K	Transcription	NAC domain-containing protein 90 [Cannabis sativa]
CsNAC37	gene-LOC115715736	2265	2481	1920	3083	3398	3690	19.9292	22.1718	16.6085	25.9856	28.9192	30.5442	0.000208274	0.602515	up	--	--	Molecular Function: DNA binding (GO:0003677);; Cellular Component: nucleus (GO:0005634);; Biological Process: regulation of transcription, DNA-templated (GO:0006355);; Cellular Component: integral component of membrane (GO:0016021);;	K00521|1.6e-38|cmos:111447866|K00521 ferric-chelate reductase [EC:1.16.1.7] | (RefSeq) ferric reduction oxidase 7, chloroplastic-like	--	--	--	No apical meristem (NAM) protein	NAC domain-containing protein 14 OS=Arabidopsis thaliana OX=3702 GN=NAC014 PE=2 SV=1	K	Transcription	NAC domain-containing protein 14 [Cannabis sativa]
CsNAC38	gene-LOC115715828	112	54	98	6	12	17	1.44538	0.710668	1.2463	0.074138	0.148198	0.199575	1.36533e-05	-2.68816	down	--	--	Molecular Function: DNA binding (GO:0003677);; Cellular Component: nucleus (GO:0005634);; Biological Process: regulation of transcription, DNA-templated (GO:0006355);;	K00521|1.1e-40|cmos:111447866|K00521 ferric-chelate reductase [EC:1.16.1.7] | (RefSeq) ferric reduction oxidase 7, chloroplastic-like	--	--	--	No apical meristem (NAM) protein	NAC domain-containing protein 71 OS=Arabidopsis thaliana OX=3702 GN=NAC071 PE=2 SV=1	K	Transcription	NAC domain-containing protein 71 [Cannabis sativa]
CsNAC21	gene-LOC115718596	253	230	269	547	525	472	4.86476	4.48623	5.07565	10.0713	9.75671	8.54126	2.56719e-06	1.02037	up	--	--	Molecular Function: DNA binding (GO:0003677);; Cellular Component: nucleus (GO:0005634);; Biological Process: regulation of transcription, DNA-templated (GO:0006355);; Cellular Component: integral component of membrane (GO:0016021);;	K00521|4.1e-34|cmos:111447866|K00521 ferric-chelate reductase [EC:1.16.1.7] | (RefSeq) ferric reduction oxidase 7, chloroplastic-like	--	--	--	No apical meristem (NAM) protein	NAC domain-containing protein 40 OS=Arabidopsis thaliana OX=3702 GN=NTL8 PE=1 SV=1	G	Carbohydrate transport and metabolism	NAC domain-containing protein 40 [Cannabis sativa]
CsNAC54	gene-LOC115698787	289	236	533	59	113	85	4.34169	3.59834	7.88875	0.846223	1.63241	1.1786	7.37616e-05	-1.95913	down	--	--	Molecular Function: DNA binding (GO:0003677);; Cellular Component: nucleus (GO:0005634);; Biological Process: regulation of transcription, DNA-templated (GO:0006355);;	K00521|1.6e-41|cmos:111447866|K00521 ferric-chelate reductase [EC:1.16.1.7] | (RefSeq) ferric reduction oxidase 7, chloroplastic-like	--	--	--	No apical meristem (NAM) protein	Transcription factor JUNGBRUNNEN 1 OS=Arabidopsis thaliana OX=3702 GN=JUB1 PE=1 SV=1	K	Transcription	putative NAC domain-containing protein 94 isoform X1 [Cannabis sativa]
CsNAC16	gene-LOC115706004	4471	4850	3822	2911	2799	2769	48.6457	53.5864	40.882	30.3368	29.4499	28.3353	3.60136e-06	-0.634342	down	--	--	Molecular Function: DNA binding (GO:0003677);; Cellular Component: nucleus (GO:0005634);; Biological Process: regulation of transcription, DNA-templated (GO:0006355);; Cellular Component: integral component of membrane (GO:0016021);;	K00521|8.5e-39|cmos:111447866|K00521 ferric-chelate reductase [EC:1.16.1.7] | (RefSeq) ferric reduction oxidase 7, chloroplastic-like	--	--	--	No apical meristem (NAM) protein	NAC domain-containing protein 78 OS=Arabidopsis thaliana OX=3702 GN=NAC078 PE=2 SV=2	P	Inorganic ion transport and metabolism	NAC domain-containing protein 53 [Cannabis sativa]
CsNAC17	gene-LOC115706266	1507	1868	2856	846	587	765	24.9889	31.4616	46.5688	13.4421	9.40544	11.9248	4.25143e-06	-1.50838	down	--	--	Molecular Function: DNA binding (GO:0003677);; Cellular Component: nucleus (GO:0005634);; Biological Process: regulation of transcription, DNA-templated (GO:0006355);;	K00521|5.6e-46|cmos:111447866|K00521 ferric-chelate reductase [EC:1.16.1.7] | (RefSeq) ferric reduction oxidase 7, chloroplastic-like	--	--	--	No apical meristem (NAM) protein	NAC domain-containing protein JA2L OS=Solanum lycopersicum OX=4081 GN=JA2L PE=2 SV=1	K	Transcription	NAC domain-containing protein 72 [Cannabis sativa]
CsNAC66	gene-LOC115712310	2423	2469	3019	1212	1364	1403	29.4533	30.4695	36.0893	14.11	16.0318	16.0415	1.00117e-06	-0.997759	down	--	--	Molecular Function: DNA binding (GO:0003677);; Cellular Component: nucleus (GO:0005634);; Biological Process: regulation of transcription, DNA-templated (GO:0006355);; Cellular Component: integral component of membrane (GO:0016021);;	K00521|1.9e-39|cmos:111447866|K00521 ferric-chelate reductase [EC:1.16.1.7] | (RefSeq) ferric reduction oxidase 7, chloroplastic-like	--	--	--	No apical meristem (NAM) protein	NAC domain-containing protein 17 OS=Arabidopsis thaliana OX=3702 GN=NAC017 PE=2 SV=1	G	Carbohydrate transport and metabolism	NAC domain-containing protein 17 isoform X1 [Cannabis sativa]
CsNAC67	gene-LOC115712323	2599	2544	3950	2037	1570	1356	29.5646	29.3842	44.1813	22.1996	17.2727	14.5081	0.0035651	-0.88165	down	--	--	Molecular Function: DNA binding (GO:0003677);; Cellular Component: nucleus (GO:0005634);; Biological Process: regulation of transcription, DNA-templated (GO:0006355);; Cellular Component: integral component of membrane (GO:0016021);;	K00521|7.0e-39|cmos:111447866|K00521 ferric-chelate reductase [EC:1.16.1.7] | (RefSeq) ferric reduction oxidase 7, chloroplastic-like	--	--	--	No apical meristem (NAM) protein	NAC domain-containing protein 17 OS=Arabidopsis thaliana OX=3702 GN=NAC017 PE=2 SV=1	G	Carbohydrate transport and metabolism	NAC domain-containing protein 17 [Cannabis sativa]
CsNAC45	gene-LOC115725662	205	125	67	51	23	26	4.34964	2.67754	1.39764	1.02558	0.472908	0.511459	0.00166667	-1.84206	down	--	--	Molecular Function: DNA binding (GO:0003677);; Cellular Component: nucleus (GO:0005634);; Biological Process: regulation of transcription, DNA-templated (GO:0006355);;	K00521|2.8e-21|cmos:111447866|K00521 ferric-chelate reductase [EC:1.16.1.7] | (RefSeq) ferric reduction oxidase 7, chloroplastic-like	--	--	--	No apical meristem (NAM) protein	NAC domain-containing protein 104 OS=Arabidopsis thaliana OX=3702 GN=NAC104 PE=2 SV=1	K	Transcription	NAC domain-containing protein 104 [Cannabis sativa]

## Sheet: Table S4
Table S4. Expression of CsNAC genes in response to osmosis stress in Cannabis sativa YM7
Gene Symbol	Gene ID	YM7-CK2_Count	YM7-CK1_Count	YM7-CK3_Count	YM7-OS2_Count	YM7-OS1_Count	YM7-OS3_Count	YM7-CK2_FPKM	YM7-CK1_FPKM	YM7-CK3_FPKM	YM7-OS2_FPKM	YM7-OS1_FPKM	YM7-OS3_FPKM	FDR	log2FC	Regulated	COG_Class	COG_Class_Annotation	GO_annotation	KEGG_Annotation	KEGG_Pathway_Annotation	KOG_Class	KOG_Class_Annotation	Pfam_Annotation	Swiss-Prot_Annotation	eggNOG_Class	eggNOG_Class_Annotation	NR_Annotation
CsNAC01	gene-LOC115704795	98	68	64	579	196	184	0.92444	0.711179	0.715187	5.62604	2.11374	1.66166	0.000321808	2.03608	up	--	--	Molecular Function: DNA binding (GO:0003677);; Cellular Component: nucleus (GO:0005634);; Biological Process: regulation of transcription, DNA-templated (GO:0006355);;	K00521|3.0e-38|cmos:111447866|K00521 ferric-chelate reductase [EC:1.16.1.7] | (RefSeq) ferric reduction oxidase 7, chloroplastic-like	--	--	--	No apical meristem (NAM) protein	NAC domain-containing protein 7 OS=Arabidopsis thaliana OX=3702 GN=NAC007 PE=1 SV=2	K	Transcription	NAC domain-containing protein 7 [Cannabis sativa]
CsNAC03	gene-LOC115704045	257	162	142	0	14	19	4.64731	3.24392	3.03053	0	0.267987	0.32748	0.000125465	-3.35814	down	--	--	Molecular Function: molecular_function (GO:0003674);; Molecular Function: DNA binding (GO:0003677);; Molecular Function: transcription factor activity, sequence-specific DNA binding (GO:0003700);; Cellular Component: cellular_component (GO:0005575);; Cellular Component: intracellular (GO:0005622);; Cellular Component: cell (GO:0005623);; Cellular Component: nucleus (GO:0005634);; Cellular Compone…	--	--	--	--	No apical meristem (NAM) protein	Protein NTM1-like 9 OS=Arabidopsis thaliana OX=3702 GN=NTL9 PE=1 SV=1	K	Transcription	NAC domain-containing protein 96 [Cannabis sativa]
CsNAC05	gene-LOC115707050	191	132	140	0	0	21	2.85993	2.18349	2.47895	0	0	0.288996	0.00476001	-3.14614	down	--	--	Molecular Function: molecular_function (GO:0003674);; Molecular Function: DNA binding (GO:0003677);; Molecular Function: transcription factor activity, sequence-specific DNA binding (GO:0003700);; Cellular Component: cellular_component (GO:0005575);; Cellular Component: intracellular (GO:0005622);; Cellular Component: cell (GO:0005623);; Cellular Component: nucleus (GO:0005634);; Cellular Compone…	--	--	--	--	No apical meristem (NAM) protein	NAC domain-containing protein 96 OS=Arabidopsis thaliana OX=3702 GN=NAC096 PE=1 SV=1	K	Transcription	NAC domain-containing protein 71-like [Cannabis sativa]
CsNAC09	gene-LOC115706598	277	197	261	0	4	22	3.4018	2.65142	3.79371	0	0.047431	0.242268	5.33624e-06	-4.02101	down	--	--	Molecular Function: molecular_function (GO:0003674);; Molecular Function: DNA binding (GO:0003677);; Molecular Function: transcription factor activity, sequence-specific DNA binding (GO:0003700);; Cellular Component: cellular_component (GO:0005575);; Cellular Component: intracellular (GO:0005622);; Cellular Component: cell (GO:0005623);; Cellular Component: nucleus (GO:0005634);; Cellular Compone…	--	--	--	--	No apical meristem (NAM) protein	NAC domain-containing protein 96 OS=Arabidopsis thaliana OX=3702 GN=NAC096 PE=1 SV=1	K	Transcription	NAC domain-containing protein 71 [Cannabis sativa]
CsNAC15	gene-LOC115706009	3789	3195	3205	6847	8455	9301	41.9739	39.2074	42.0285	77.5615	106.501	98.1534	5.18885e-13	1.34717	up	--	--	Molecular Function: DNA binding (GO:0003677);; Cellular Component: nucleus (GO:0005634);; Biological Process: regulation of transcription, DNA-templated (GO:0006355);;	K00521|6.1e-38|cmos:111447866|K00521 ferric-chelate reductase [EC:1.16.1.7] | (RefSeq) ferric reduction oxidase 7, chloroplastic-like	--	--	--	No apical meristem (NAM) protein	NAC domain containing protein 50 OS=Arabidopsis thaliana OX=3702 GN=NAC050 PE=1 SV=1	K	Transcription	NAC domain containing protein 50 [Cannabis sativa]
CsNAC18	gene-LOC115706270	3222	3170	4408	495	481	716	37.3085	40.6414	60.4457	5.84844	6.32835	7.89341	1.40341e-19	-2.59451	down	--	--	Molecular Function: DNA binding (GO:0003677);; Cellular Component: nucleus (GO:0005634);; Biological Process: regulation of transcription, DNA-templated (GO:0006355);;	K00521|8.5e-43|cmos:111447866|K00521 ferric-chelate reductase [EC:1.16.1.7] | (RefSeq) ferric reduction oxidase 7, chloroplastic-like	--	--	--	No apical meristem (NAM) protein	NAC transcription factor 56 OS=Arabidopsis thaliana OX=3702 GN=NAC056 PE=2 SV=1	K	Transcription	NAC transcription factor 56 [Cannabis sativa]
CsNAC19	gene-LOC115706318	3621	2520	4798	202	188	479	50.5034	38.9046	79.2277	2.8692	2.9815	6.36398	1.15849e-16	-3.51667	down	--	--	Molecular Function: DNA binding (GO:0003677);; Cellular Component: nucleus (GO:0005634);; Biological Process: regulation of transcription, DNA-templated (GO:0006355);;	K00521|7.8e-31|cmos:111447866|K00521 ferric-chelate reductase [EC:1.16.1.7] | (RefSeq) ferric reduction oxidase 7, chloroplastic-like	--	--	--	No apical meristem (NAM) protein	NAC domain-containing protein 21/22 OS=Arabidopsis thaliana OX=3702 GN=NAC021 PE=1 SV=2	K	Transcription	NAC domain-containing protein 21/22 [Cannabis sativa]
CsNAC24	gene-LOC115710269	512	838	334	173	37	301	9.04177	16.4077	6.99472	3.11126	0.731556	5.05531	0.0222699	-1.57097	down	--	--	Molecular Function: DNA binding (GO:0003677);; Cellular Component: nucleus (GO:0005634);; Biological Process: regulation of transcription, DNA-templated (GO:0006355);;	K00521|1.6e-42|cmos:111447866|K00521 ferric-chelate reductase [EC:1.16.1.7] | (RefSeq) ferric reduction oxidase 7, chloroplastic-like	--	--	--	No apical meristem (NAM) protein	Transcription factor JUNGBRUNNEN 1 OS=Arabidopsis thaliana OX=3702 GN=JUB1 PE=1 SV=1	K	Transcription	transcription factor JUNGBRUNNEN 1 [Cannabis sativa]
CsNAC26	gene-LOC115709772	2429	1818	1283	872	191	571	37.1668	30.8043	23.2495	13.6243	3.32288	8.31336	0.00160303	-1.60833	down	--	--	Molecular Function: DNA binding (GO:0003677);; Cellular Component: nucleus (GO:0005634);; Biological Process: regulation of transcription, DNA-templated (GO:0006355);;	K00521|1.6e-35|cmos:111447866|K00521 ferric-chelate reductase [EC:1.16.1.7] | (RefSeq) ferric reduction oxidase 7, chloroplastic-like	--	--	--	No apical meristem (NAM) protein	NAC domain-containing protein 100 OS=Arabidopsis thaliana OX=3702 GN=NAC100 PE=2 SV=1	K	Transcription	NAC domain-containing protein 100 [Cannabis sativa]
CsNAC29	gene-LOC115713726	2533	7618	3730	451	184	1204	39.249	130.7	68.4436	7.13883	3.23224	17.7618	1.6566e-05	-2.72714	down	--	--	Molecular Function: DNA binding (GO:0003677);; Cellular Component: nucleus (GO:0005634);; Biological Process: regulation of transcription, DNA-templated (GO:0006355);;	K00521|1.1e-42|cmos:111447866|K00521 ferric-chelate reductase [EC:1.16.1.7] | (RefSeq) ferric reduction oxidase 7, chloroplastic-like	--	--	--	No apical meristem (NAM) protein	NAC domain-containing protein 2 OS=Arabidopsis thaliana OX=3702 GN=NAC002 PE=1 SV=2	K	Transcription	NAC domain-containing protein 2 [Cannabis sativa]
CsNAC30	gene-LOC115714610	200	154	208	27	25	13	2.65867	2.26781	3.27683	0.357308	0.378575	0.158289	6.61556e-09	-2.87709	down	--	--	Molecular Function: DNA binding (GO:0003677);; Cellular Component: nucleus (GO:0005634);; Biological Process: regulation of transcription, DNA-templated (GO:0006355);;	K00521|3.9e-97|cmos:111447866|K00521 ferric-chelate reductase [EC:1.16.1.7] | (RefSeq) ferric reduction oxidase 7, chloroplastic-like	--	--	--	No apical meristem (NAM) protein	NAC domain-containing protein 35 OS=Arabidopsis thaliana OX=3702 GN=NAC035 PE=1 SV=2	K	Transcription	NAC domain-containing protein 35 [Cannabis sativa]
CsNAC32	gene-LOC115712846	4384	4263	3116	1318	1126	1723	73.0235	78.6043	61.4413	22.4198	21.3222	27.323	1.90138e-14	-1.41479	down	--	--	Molecular Function: DNA binding (GO:0003677);; Cellular Component: nucleus (GO:0005634);; Biological Process: regulation of transcription, DNA-templated (GO:0006355);;	K00521|4.2e-30|cmos:111447866|K00521 ferric-chelate reductase [EC:1.16.1.7] | (RefSeq) ferric reduction oxidase 7, chloroplastic-like	--	--	--	No apical meristem (NAM) protein	NAC domain-containing protein 83 OS=Arabidopsis thaliana OX=3702 GN=NAC083 PE=1 SV=1	K	Transcription	NAC domain-containing protein 83 [Cannabis sativa]
CsNAC34	gene-LOC115712883	259	103	141	0	10	14	5.02406	2.20398	3.2274	0	0.212864	0.253327	2.59444e-05	-3.62188	down	--	--	Molecular Function: DNA binding (GO:0003677);; Cellular Component: nucleus (GO:0005634);; Biological Process: regulation of transcription, DNA-templated (GO:0006355);;	K00521|1.1e-31|cmos:111447866|K00521 ferric-chelate reductase [EC:1.16.1.7] | (RefSeq) ferric reduction oxidase 7, chloroplastic-like	--	--	--	No apical meristem (NAM) protein	NAC domain-containing protein 21/22 OS=Arabidopsis thaliana OX=3702 GN=NAC021 PE=1 SV=2	K	Transcription	protein CUP-SHAPED COTYLEDON 3 [Cannabis sativa]
CsNAC52	gene-LOC115701358	4494	7415	6063	2381	754	1885	88.5782	161.816	141.505	47.9319	16.8888	35.3892	7.67385e-05	-1.75553	down	--	--	Molecular Function: DNA binding (GO:0003677);; Cellular Component: nucleus (GO:0005634);; Biological Process: regulation of transcription, DNA-templated (GO:0006355);;	K00521|7.5e-41|cmos:111447866|K00521 ferric-chelate reductase [EC:1.16.1.7] | (RefSeq) ferric reduction oxidase 7, chloroplastic-like	--	--	--	No apical meristem (NAM) protein	NAC domain-containing protein 2 OS=Solanum lycopersicum OX=4081 GN=NAP2 PE=2 SV=1	K	Transcription	NAC domain-containing protein 2 [Cannabis sativa]
CsNAC55	gene-LOC115700780	213	192	174	1448	1051	880	3.64937	3.64117	3.52411	25.5411	20.6092	14.6909	1.66337e-18	2.59688	up	--	--	Molecular Function: DNA binding (GO:0003677);; Cellular Component: nucleus (GO:0005634);; Biological Process: regulation of transcription, DNA-templated (GO:0006355);;	K00521|4.6e-43|cmos:111447866|K00521 ferric-chelate reductase [EC:1.16.1.7] | (RefSeq) ferric reduction oxidase 7, chloroplastic-like	--	--	--	No apical meristem (NAM) protein	Protein FEZ OS=Arabidopsis thaliana OX=3702 GN=FEZ PE=2 SV=1	K	Transcription	protein FEZ isoform X2 [Cannabis sativa]
CsNAC61	gene-LOC115724173	555	1452	457	229	79	227	9.40297	27.2297	9.15711	3.96163	1.50822	3.65415	0.00050018	-2.03959	down	--	--	Molecular Function: DNA binding (GO:0003677);; Cellular Component: nucleus (GO:0005634);; Biological Process: regulation of transcription, DNA-templated (GO:0006355);;	K00521|2.8e-35|cmos:111447866|K00521 ferric-chelate reductase [EC:1.16.1.7] | (RefSeq) ferric reduction oxidase 7, chloroplastic-like	--	--	--	No apical meristem (NAM) protein	NAC domain-containing protein 87 OS=Arabidopsis thaliana OX=3702 GN=NAC087 PE=2 SV=1	K	Transcription	NAC domain-containing protein 87 [Cannabis sativa]
CsNAC62	gene-LOC115723252	1973	1070	1539	483	157	436	28.1196	16.8779	25.9712	7.03134	2.53099	5.91851	5.9362e-06	-1.9655	down	--	--	Molecular Function: DNA binding (GO:0003677);; Cellular Component: nucleus (GO:0005634);; Biological Process: regulation of transcription, DNA-templated (GO:0006355);;	K00521|2.9e-41|cmos:111447866|K00521 ferric-chelate reductase [EC:1.16.1.7] | (RefSeq) ferric reduction oxidase 7, chloroplastic-like	--	--	--	No apical meristem (NAM) protein	NAC transcription factor 47 OS=Arabidopsis thaliana OX=3702 GN=NAC047 PE=2 SV=1	K	Transcription	NAC transcription factor 29 [Cannabis sativa]
CsNAC63	gene-LOC115703936	449	212	312	57	93	178	7.31589	3.8151	6.01288	0.937392	1.72242	2.75779	0.00576998	-1.42896	down	--	--	Molecular Function: DNA binding (GO:0003677);; Cellular Component: nucleus (GO:0005634);; Biological Process: regulation of transcription, DNA-templated (GO:0006355);;	K00521|8.2e-43|cmos:111447866|K00521 ferric-chelate reductase [EC:1.16.1.7] | (RefSeq) ferric reduction oxidase 7, chloroplastic-like	--	--	--	No apical meristem (NAM) protein	NAC domain-containing protein 6 OS=Glycine max OX=3847 GN=NAC6 PE=2 SV=1	K	Transcription	NAC domain-containing protein 22 [Cannabis sativa]
CsNAC13	gene-LOC115704782	94	83	52	0	3	0	1.41205	1.39804	0.928542	0	0.043084	0	5.05443e-08	-4.87768	down	--	--	Molecular Function: DNA binding (GO:0003677);; Cellular Component: nucleus (GO:0005634);; Biological Process: regulation of transcription, DNA-templated (GO:0006355);;	K00521|2.6e-38|cmos:111447866|K00521 ferric-chelate reductase [EC:1.16.1.7] | (RefSeq) ferric reduction oxidase 7, chloroplastic-like	--	--	--	No apical meristem (NAM) protein	NAC domain-containing protein 100 OS=Arabidopsis thaliana OX=3702 GN=NAC100 PE=2 SV=1	K	Transcription	NAC domain-containing protein 46 isoform X2 [Cannabis sativa]
CsNAC02	gene-LOC115706643	11	44	16	76	75	70	0.161028	0.705119	0.274749	1.13352	1.2418	0.975807	0.0354829	1.53902	up	--	--	Molecular Function: DNA binding (GO:0003677);; Cellular Component: nucleus (GO:0005634);; Biological Process: regulation of transcription, DNA-templated (GO:0006355);;	K00521|6.3e-40|cmos:111447866|K00521 ferric-chelate reductase [EC:1.16.1.7] | (RefSeq) ferric reduction oxidase 7, chloroplastic-like	--	--	--	No apical meristem (NAM) protein	NAC domain-containing protein 86 OS=Arabidopsis thaliana OX=3702 GN=NAC086 PE=2 SV=1	K	Transcription	NAC domain-containing protein 96 [Cannabis sativa]
CsNAC20	gene-LOC115708111	81	45	59	0	0	0	1.08693	0.667299	0.938579	0	0	0	1.52644e-09	-6.00334	down	--	--	Molecular Function: DNA binding (GO:0003677);; Cellular Component: nucleus (GO:0005634);; Biological Process: regulation of transcription, DNA-templated (GO:0006355);;	K00521|1.4e-32|cmos:111447866|K00521 ferric-chelate reductase [EC:1.16.1.7] | (RefSeq) ferric reduction oxidase 7, chloroplastic-like	--	--	--	No apical meristem (NAM) protein	NAC domain-containing protein 43 OS=Arabidopsis thaliana OX=3702 GN=NAC043 PE=2 SV=2	K	Transcription	LOW QUALITY PROTEIN: NAC domain-containing protein 43-like [Cannabis sativa]
CsNAC54	gene-LOC115698787	212	954	322	120	12	111	2.8511	14.2348	5.12969	1.64148	0.182877	1.42295	0.00480282	-2.29927	down	--	--	Molecular Function: DNA binding (GO:0003677);; Cellular Component: nucleus (GO:0005634);; Biological Process: regulation of transcription, DNA-templated (GO:0006355);;	K00521|1.6e-41|cmos:111447866|K00521 ferric-chelate reductase [EC:1.16.1.7] | (RefSeq) ferric reduction oxidase 7, chloroplastic-like	--	--	--	No apical meristem (NAM) protein	Transcription factor JUNGBRUNNEN 1 OS=Arabidopsis thaliana OX=3702 GN=JUB1 PE=1 SV=1	K	Transcription	putative NAC domain-containing protein 94 isoform X1 [Cannabis sativa]
CsNAC16	gene-LOC115706004	5385	6471	4599	2907	2291	3844	52.478	69.808	53.0596	28.9331	25.3864	35.6818	0.000727674	-0.799222	down	--	--	Molecular Function: DNA binding (GO:0003677);; Cellular Component: nucleus (GO:0005634);; Biological Process: regulation of transcription, DNA-templated (GO:0006355);; Cellular Component: integral component of membrane (GO:0016021);;	K00521|8.5e-39|cmos:111447866|K00521 ferric-chelate reductase [EC:1.16.1.7] | (RefSeq) ferric reduction oxidase 7, chloroplastic-like	--	--	--	No apical meristem (NAM) protein	NAC domain-containing protein 78 OS=Arabidopsis thaliana OX=3702 GN=NAC078 PE=2 SV=2	P	Inorganic ion transport and metabolism	NAC domain-containing protein 53 [Cannabis sativa]
CsNAC17	gene-LOC115706266	1766	6577	3677	1982	610	1488	26.231	108.195	64.6832	30.0807	10.3041	21.0613	0.0133089	-1.46128	down	--	--	Molecular Function: DNA binding (GO:0003677);; Cellular Component: nucleus (GO:0005634);; Biological Process: regulation of transcription, DNA-templated (GO:0006355);;	K00521|5.6e-46|cmos:111447866|K00521 ferric-chelate reductase [EC:1.16.1.7] | (RefSeq) ferric reduction oxidase 7, chloroplastic-like	--	--	--	No apical meristem (NAM) protein	NAC domain-containing protein JA2L OS=Solanum lycopersicum OX=4081 GN=JA2L PE=2 SV=1	K	Transcription	NAC domain-containing protein 72 [Cannabis sativa]
CsNAC66	gene-LOC115712310	3452	3709	2928	1458	1038	1796	37.5872	44.7063	37.7554	16.2082	12.8447	18.6151	6.80556e-08	-1.16546	down	--	--	Molecular Function: DNA binding (GO:0003677);; Cellular Component: nucleus (GO:0005634);; Biological Process: regulation of transcription, DNA-templated (GO:0006355);; Cellular Component: integral component of membrane (GO:0016021);;	K00521|1.9e-39|cmos:111447866|K00521 ferric-chelate reductase [EC:1.16.1.7] | (RefSeq) ferric reduction oxidase 7, chloroplastic-like	--	--	--	No apical meristem (NAM) protein	NAC domain-containing protein 17 OS=Arabidopsis thaliana OX=3702 GN=NAC017 PE=2 SV=1	G	Carbohydrate transport and metabolism	NAC domain-containing protein 17 isoform X1 [Cannabis sativa]
CsNAC67	gene-LOC115712323	2778	4114	2734	1263	908	1815	28.3084	46.4053	32.9896	13.144	10.5227	17.6169	0.000142661	-1.21089	down	--	--	Molecular Function: DNA binding (GO:0003677);; Cellular Component: nucleus (GO:0005634);; Biological Process: regulation of transcription, DNA-templated (GO:0006355);; Cellular Component: integral component of membrane (GO:0016021);;	K00521|7.0e-39|cmos:111447866|K00521 ferric-chelate reductase [EC:1.16.1.7] | (RefSeq) ferric reduction oxidase 7, chloroplastic-like	--	--	--	No apical meristem (NAM) protein	NAC domain-containing protein 17 OS=Arabidopsis thaliana OX=3702 GN=NAC017 PE=2 SV=1	G	Carbohydrate transport and metabolism	NAC domain-containing protein 17 [Cannabis sativa]
CsNAC45	gene-LOC115725662	182	130	85	51	32	32	3.45746	2.72246	1.89945	0.985077	0.683698	0.571055	0.000843808	-1.60386	down	--	--	Molecular Function: DNA binding (GO:0003677);; Cellular Component: nucleus (GO:0005634);; Biological Process: regulation of transcription, DNA-templated (GO:0006355);;	K00521|2.8e-21|cmos:111447866|K00521 ferric-chelate reductase [EC:1.16.1.7] | (RefSeq) ferric reduction oxidase 7, chloroplastic-like	--	--	--	No apical meristem (NAM) protein	NAC domain-containing protein 104 OS=Arabidopsis thaliana OX=3702 GN=NAC104 PE=2 SV=1	K	Transcription	NAC domain-containing protein 104 [Cannabis sativa]

## Sheet: Table S5
Table S5. Sequences of primers used for qRT-PCR.
Gene Name	Forward Primer Sequence (5′-3′)	Reverse Primer Sequence (5′-3′)
eIF4E	AGTGGGAAGATCCTGAATGTGC	TTGCGACCACACCACAAATC
CsNAC01	GAAGGGTGGGTGGTGTGTAG	CTGGCATGAAGGAGACCTGG
CsNAC03	AGACAATGAACGGGCCAGAG	ATTGGTAGTCTCCGCTGCTG
CsNAC05	AGAAGCAAAGAAGGGGCTCA	GAAGACAGAAAGCAAGACACCT
CsNAC09	TCGCATCGAACAGGGTATGT	TGATGTCTAAACCCTTCGTGC
CsNAC15	ACCCTAACCAGCCAAATCCAT	GAGGGATAGAGAAGGCGGTG
CsNAC18	AGCGATGGAGGAGTTGTTGG	TAGTAGTGTCGCCGCCTTTG
CsNAC19	ACCTGGGTTTCGGTTCCATC	CCTCCCACACATGCTCTCTC
CsNAC24	ACGTGCTGACTGGGATGAG	AGTCCCCACACCACACACTT
CsNAC30	GTTCCGATGTTGCAGGAGGA	ACTGTTTGTTCGAGGGAGGC
CsNAC52	TGGATCTGGACTACTTGGGC	AAAGGGTGTGCTGGTCTGAG
CsNAC55	AGCTTTCCTGCCCATGATGC	TGGGTGTTGAGTTGGGTAGG
CsNAC61	TACCCGACCGGAATGAGAAC	CCTTTTGGGGCTCTTCCTTTG
